# Supplementary material for: The Longitudinal Transcriptomic Response of the Substantia Nigra to Intrastriatal 6-Hydroxydopamine Reveals Significant Upregulation of Regeneration-Associated Genes
Source: PLoS One. 2015 May 20;10(5):e0127768. doi: 10.1371/journal.pone.0127768 (PMC4439078; doi:10.1371/journal.pone.0127768)
Supplement: S1 Table — (TXT) [file pone.0127768.s001.txt]

TranscriptID	Entrez	Symbol	FoldChange_Lesion_T01vsSham_T01	FoldChange_Lesion_T02vsSham_T02	FoldChange_Lesion_T04vsSham_T04	Fold Change_Lesion_T06vsSham_T06	FoldChange_Lesion_T16vsSham_T16	AveExpr	F	P.Value	adj.P.Val
10770710	25389	Atf3	6.928055416	2.207272112	1.178874356	1.38283319	-1.009374787	6.405875569	173.7163069	1.97E-19	5.45E-15
10824732	499660	Sprr1a	19.15652563	7.385840791	1.831313334	1.589626824	1.02722057	6.770879549	121.0720733	1.99E-17	2.74E-13
10929634	60417	Ecel1	12.96502473	7.388833257	2.327147198	2.539975113	1.335914104	7.595398529	104.4181211	1.29E-16	1.19E-12
10862867	25112	Gadd45a	3.308324624	1.333294394	-1.095860222	1.009594708	-1.105691739	7.278833494	42.11398686	8.18E-12	3.76E-08
10855449	113955	Gpnmb	2.388856353	2.07465299	1.345425135	1.265560054	1.262777789	8.631225092	34.95779539	6.97E-11	2.14E-07
10739268	287774	Apoh	4.346242283	1.911122199	1.063107526	1.209786901	-1.165849714	5.574297971	32.82942399	1.42E-10	2.24E-07
10937160	317382	Foxp3	2.677661313	1.664763162	1.148091098	1.135153608	1.029614759	6.121834079	28.7747366	6.16E-10	5.48E-07
10889415	84046	Sox11	2.193785924	1.113328159	1.019285876	1.065430533	-1.102519896	8.28945318	27.17086075	1.15E-09	8.16E-07
10883159	29151	Ucn	2.897262206	1.694361759	1.137125193	1.078547957	1.116913784	5.86486389	25.71196859	2.10E-09	1.26E-06
10740869	302965	Tnfrsf12a	2.097341989	1.403763261	-1.011958084	1.261038648	1.16113034	7.735327582	25.10286391	2.72E-09	1.59E-06
10922492	316327	Arid5a	1.868479872	1.054690744	1.02937982	1.0675816	-1.052171126	7.558885558	22.02822075	1.08E-08	4.30E-06
10836504	311098	Xirp2	1.77151777	1.265767999	1.111791776	1.026707824	-1.023802496	4.873040165	21.31822299	1.52E-08	5.41E-06
10711017	308995	Itgal	1.670519682	1.468902366	1.198431926	1.040032788	-1.058581286	7.013698797	21.31139447	1.53E-08	5.41E-06
10722097	24848	Tph1	2.322173527	1.323941634	1.114066232	-1.100416549	1.017938816	6.183029879	20.42940702	2.36E-08	7.59E-06
10839655	64547	Bcl2l11	1.83785855	1.131154377	1.158042703	1.149881358	1.094869598	6.397351569	20.31166833	2.51E-08	7.87E-06
10726408	291234	Mki67	2.059273969	-1.052069487	1.176776271	1.183017254	1.034969792	6.282120863	19.45408518	3.90E-08	1.14E-05
10717803	361474; 25601	Ipcef1; Oprm1	1.846354446	1.256457892	-1.023875924	1.025162239	-1.341445723	6.798468238	17.03386963	1.47E-07	3.11E-05
10742145	25601	Oprm1	1.62848063	1.060032898	-1.11498551	1.034026362	-1.04469529	10.34423067	16.78595057	1.69E-07	3.54E-05
10897428	171081	Csf2rb	1.682149783	1.393583645	1.206712903	-1.056076068	1.082698929	6.733997961	16.63296389	1.85E-07	3.79E-05
10854139	362332	Flnc	1.847372689	1.369483389	1.381681165	1.076729137	-1.051146987	7.734981169	16.39853768	2.13E-07	4.12E-05
10893231	304608	Mmp19	1.923500224	1.221604453	1.359956915	1.047010789	1.082151357	6.609654171	16.17770507	2.42E-07	4.52E-05
10819672	308022	Mcoln3	2.42308478	1.534671282	1.208093155	1.398083021	1.021609621	5.337881112	13.65199388	1.20E-06	0.000170131
10856232	29702	Eif2ak3	1.43948223	1.096015062	1.067675388	1.055471656	-1.07720919	8.835599139	13.05886902	1.80E-06	0.00023919
10902765	314903	Srgap1	1.523024682	1.155535141	1.04491158	-1.172227951	-1.230438512	8.808825755	12.94256286	1.95E-06	0.000256875
10890734	299156	Rab15	1.67639685	-1.040546732	-1.270971447	-1.160974473	-1.279824609	9.047099756	11.72345908	4.71E-06	0.000521457
10821741	81680	Lifr	1.577236639	1.161318212	1.120681323	-1.034079415	-1.022381757	7.329528659	11.64087648	5.00E-06	0.00054799
10817535	310678	Hist2h3c2	1.666075542	-1.000294457	1.06150404	1.058927996	1.205215052	8.788738022	11.17125911	7.14E-06	0.000731043
10825144	310678	Hist2h3c2	1.666075542	-1.000294457	1.06150404	1.058927996	1.205215052	8.788738022	11.17125911	7.14E-06	0.000731043
10798457	364723; 502125	Hist1h2ao; Hist1h2ah	1.901910401	-1.108097556	1.059870141	-1.038409665	-1.070273357	7.292864964	10.13195117	1.62E-05	0.001346318
10850775	246273	Trib3	1.41949475	1.110293207	1.058526867	1.098517029	1.229541804	5.819541856	10.1254898	1.63E-05	0.001349375
10708015	293052	Isg20	1.505159945	1.25263336	1.087916012	1.117196099	-1.048107938	7.282676043	10.02489841	1.77E-05	0.001443456
10844331	170496	Lcn2	2.898564376	1.217000105	1.15405771	1.583221569	1.073914008	7.111354804	10.00781197	1.80E-05	0.001456621
10746976	360243	Top2a	1.931460122	1.098199848	-1.000696119	1.133115625	-1.016617108	6.053206926	9.919991141	1.93E-05	0.001537305
10811531	50719	Slc7a5	1.471166139	1.106787059	1.235662368	-1.022252685	-1.164585312	10.49216952	9.848504852	2.05E-05	0.001596668
10909210	301097	Vwa5a	1.595995947	1.230764206	1.06646179	1.047696973	1.065357898	8.0366028	9.836470228	2.07E-05	0.001596689
10762426	117271	Hrk	2.403752822	1.222627289	-1.061910983	1.231451281	-1.000151448	8.221980631	9.659240666	2.40E-05	0.001776588
10718835	308341	Ssc5d	1.724392963	1.066700977	1.149044151	-1.009025512	-1.111444875	8.057157967	9.58453153	2.56E-05	0.001871638
10822852	114494	Ccna2	1.407330156	-1.009937454	1.065218415	1.054040839	1.064719523	5.449442822	9.525342724	2.69E-05	0.001936671
10813445	81680	Lifr	1.696751515	1.148996893	1.082721307	1.007869504	-1.025839656	9.864779199	9.506702789	2.73E-05	0.001957228
10895861	29467	Ddit3	1.527152436	1.389411731	-1.087474228	1.034147876	-1.057955078	8.283611501	9.377391615	3.05E-05	0.002123865
10863512	680308	Mthfd2	1.439321206	1.178439515	1.050820505	1.034662051	-1.113270742	7.917880762	9.355828638	3.10E-05	0.002157875
10721480	282840; 65274	Atf5; Nup62	1.333821143	1.178572517	1.123531155	1.06732136	-1.182311097	8.08413182	9.3200132	3.20E-05	0.002202117
10838843	311336	Nusap1	1.462660623	1.05545621	1.109399499	-1.081492718	1.085238479	5.755949413	9.131095659	3.77E-05	0.002498531
10705213	59086	Tgfb1	1.68659572	1.244924858	1.236975483	1.062959779	1.029440267	8.285415872	8.982247366	4.29E-05	0.00276636
10859792	NA	NA	1.572589009	1.063830095	-1.081113463	1.054976568	1.027347738	7.085907659	8.93742312	4.46E-05	0.002835303
10762747	304549	Oasl2	2.89718969	1.723895892	1.539369972	-1.195652811	-1.009912727	7.478520592	8.932509293	4.48E-05	0.002841003
10784566	691979	Esco2	1.602625199	-1.052542197	1.040043209	1.080738934	-1.132008173	6.051839537	8.695108457	5.52E-05	0.00331384
10885569	314264	Rdh12	1.723318006	1.089224354	1.014933859	1.008622216	1.008145282	5.613440929	8.619769656	5.91E-05	0.003506279
10920967	363165	Csrnp1	1.678383578	1.282337854	-1.000358863	1.040101767	1.06289344	7.116036109	8.47451456	6.73E-05	0.003911341
10721050	25301	Cebpg	1.233256115	1.104576987	-1.182807024	-1.008301169	-1.135597258	8.388349815	8.385819347	7.30E-05	0.004136025
10870316	680308	Mthfd2	1.330731718	1.212958763	1.112943299	1.016651052	-1.116349247	8.023893901	8.172522505	8.87E-05	0.004836409
10879547	680931	Bmp8a	1.576936503	1.237842017	1.109844439	1.016887737	1.124067757	6.859045544	8.143757551	9.11E-05	0.004927478
10785297	691979	Esco2	1.601554466	-1.062326669	-1.01679611	1.049214252	-1.094464693	6.121584694	8.023477955	0.000101804	0.005413053
10903206	691979	Esco2	1.656196314	-1.028629881	-1.049435266	1.07879228	-1.124359324	6.117500288	8.003831776	0.000103683	0.005449982
10766869	305081	Cd34	1.8781672	1.611239562	1.017283917	-1.024959761	-1.101220312	8.704150302	7.82548055	0.000122549	0.006171294
10798702	29200	Inhba	1.74146574	1.115522545	1.181589764	1.013454598	-1.149841408	7.104239896	7.753292959	0.000131203	0.006512019
10780433	305896	Irf9	1.475759556	1.255600679	1.109893327	-1.104394267	-1.089433179	8.065001035	7.715715644	0.000135965	0.006652645
10849737	296137	Bub1	1.534619366	1.029306219	1.088174307	-1.093096989	-1.015851974	5.185683437	7.490680703	0.000168647	0.007821828
10853797	500040	Tes	1.439914775	1.073409543	-1.202816455	-1.038643309	-1.071719182	8.186908706	7.453895132	0.000174747	0.008050594
10765464	685844	Sh2d1b2	1.531072528	1.117316071	-1.010806862	-1.11235165	1.104911165	4.266575262	7.383103308	0.000187159	0.008494819
10795260	306962; 306970; 502129	Hist1h2ac; Hist1h2an; Hist1h2ai	1.542324612	-1.02189589	1.090614724	1.066047794	-1.034140267	7.01559674	7.241937368	0.000214821	0.00936972
10800891	361308	Kif20a	1.344699845	1.055640389	1.076037138	1.067522736	1.026193916	4.867905213	7.078013361	0.000252542	0.010391346
10913095	301000	Uba7	1.46375206	1.296167351	1.008449209	-1.092442626	-1.073861178	7.378434245	6.985253052	0.000276979	0.010993403
10860327	296787	Sema3c	1.404086071	1.004134491	1.10152645	1.036878535	1.248829351	8.033469644	6.960334706	0.000283967	0.011242956
10827240	292165	Wdr63	1.62276938	1.077984617	1.082986524	1.022728525	-1.01814908	5.738432307	6.944629864	0.000288467	0.011377955
10847957	499847	Prrg4	1.962233393	1.077700973	1.065374087	-1.170441324	-1.005253738	5.849239587	6.944124929	0.000288613	0.011377955
10840817	362237	Tbc1d20	1.308123947	1.042446229	-1.040556264	1.000816315	-1.012095047	9.531703019	6.819342113	0.000327227	0.012438237
10935338	302810	Bcorl1	1.224138055	1.07336051	1.047649833	1.059470185	-1.229024975	8.161791812	6.698872521	0.000369791	0.013624502
10744306	497940	LOC497940	1.489413097	1.063390707	1.109787127	1.004432789	-1.180950615	7.324768148	6.5909803	0.000412959	0.014721394
10822558	361921	Ect2	1.417496275	-1.139182449	-1.002596812	-1.050414631	-1.124866333	5.22806184	6.474585846	0.000465643	0.015962576
10817539	295278	Hist2h2bb	1.633170275	-1.015045899	1.275503212	1.086486598	1.101898977	8.204533043	6.38592775	0.000510583	0.017099571
10784729	305984	Cdca2	1.346635662	1.105382497	1.10234968	-1.029039527	-1.072110902	4.99600466	6.365481831	0.000521591	0.01740488
10891910	299269	Ifi27l2b	1.345613358	1.110648885	1.023796798	1.182490942	1.080088417	6.081093655	6.361466917	0.000523783	0.017417158
10798459	679910	Hist1h2bb	1.740102687	-1.090707407	1.206896594	1.036531069	1.093640745	8.571907039	6.218199967	0.000608795	0.01940714
10930488	301701	Ndc80	1.522659705	-1.008393214	-1.100189859	1.059089825	-1.104915639	4.998996879	6.178076531	0.000635165	0.019986347
10739958	303735	Rnf213	1.600771938	1.194497064	1.289632463	-1.014118728	1.001369953	7.337806494	6.157050501	0.00064947	0.020183293
10857296	362401	Tmem43	1.473274435	1.149227946	1.044085342	1.050786077	-1.009084587	8.659182091	6.088360234	0.000698651	0.021351011
10798455	291159	Hist1h2ail	1.42953025	-1.036994389	-1.024100396	1.057504126	1.207645616	10.23598609	6.072511937	0.000710554	0.021560975
10710627	25515	Plk1	1.519410625	1.054321551	1.019598663	1.078545647	1.00168409	5.962177247	6.004195967	0.0007644	0.022706537
10714106	499322	Fam111a	1.39578443	1.098240423	1.080729955	1.062474857	1.006107473	4.927072828	5.82823856	0.000924201	0.02588412
10726726	100360501	Rnh1	1.284074527	1.00998945	1.132358618	1.03943112	-1.015018347	9.961949948	5.820167915	0.000932339	0.026041319
10825151	295277	Hist2h4	1.648904417	-1.007884152	1.094717176	1.052125521	1.25419391	9.658065542	5.76504417	0.000990008	0.027051827
10715078	171304	Kif11	1.321914648	-1.009801554	1.035726251	1.002878597	1.003328744	5.406832513	5.764974689	0.000990084	0.027051827
10719616	25066	PVR	1.729919054	1.15052473	1.001226517	-1.090859959	-1.174729503	7.524055177	5.680749486	0.001085685	0.028863744
10847980	362182	Rcn1	1.38116284	-1.040474668	-1.056520973	1.132816722	-1.202742942	8.482995228	5.375189998	0.001524269	0.037191615
10872003	360230	Stk40	1.310335438	1.094671407	1.019110911	1.059173612	-1.15038747	9.466657283	5.313540769	0.001633814	0.038781185
10711364	84574	Tgfb1i1	1.429131874	1.214440297	1.056177211	-1.106613849	-1.122777041	9.12072996	5.30077454	0.001657531	0.039162014
10810811	246187	Slc7a6os	1.263027871	-1.033147274	-1.092390454	-1.001829755	-1.056961054	7.428014584	5.266101018	0.00172382	0.040279872
10857610	79431	Bhlhe40	1.348532405	1.137246645	1.126362235	1.037682656	-1.005381006	10.18484977	5.258032649	0.001739647	0.040512479
10825816	56825	Cym	1.842370029	1.121845543	1.029897733	1.050229516	1.134706312	7.108671686	5.22673854	0.001802515	0.041413548
10741028	117524	Ccnf	1.612685239	1.018610236	-1.004239101	-1.022523235	-1.00734865	6.480317565	5.176127917	0.001909371	0.043120917
10848370	311311	Meis2	1.560837666	1.048798178	-1.043341022	1.738117744	-1.145292449	7.873228143	5.055945284	0.002191128	0.047055541
10932045	298320	RGD1561445	1.355565324	1.139076139	1.150906825	-1.008843115	-1.085288881	5.474344476	5.046049392	0.002216226	0.047336667
10786532	290553	Mustn1	3.82529454	1.717861404	1.051655638	-1.044060954	-1.034171793	9.076322918	5.01027514	0.002309543	0.048726416
