# Supplementary material for: The Longitudinal Transcriptomic Response of the Substantia Nigra to Intrastriatal 6-Hydroxydopamine Reveals Significant Upregulation of Regeneration-Associated Genes
Source: PLoS One. 2015 May 20;10(5):e0127768. doi: 10.1371/journal.pone.0127768 (PMC4439078; doi:10.1371/journal.pone.0127768)
Supplement: S2 Table — (TXT) [file pone.0127768.s002.txt]

Transcript ID	Entrez	Symbol	Cluster	T01_tStat	T02_tStat	T04_tStat	T06_tStat	T16_tStat
10770710	25389	Atf3	1	26.87454008	10.99315218	2.284833226	4.500443012	-0.129557841
10824732	499660	Sprr1a	1	19.92164265	13.49117009	4.082192473	3.127254408	0.181203447
10929634	60417	Ecel1	1	16.74017727	13.06655482	5.518371151	6.090114355	1.892168766
10862867	25112	Gadd45a	1	14.02327735	3.371526795	-1.072919489	0.11192175	-1.177603994
10739268	287774	Apoh	1	11.58161207	5.105316818	0.482369554	1.501145938	-1.209546383
10889415	84046	Sox11	1	11.42269633	1.560877979	0.277738452	0.921502346	-1.419037364
10937160	317382	Foxp3	1	10.50038141	5.433675187	1.472276418	1.351460028	0.311135126
10922492	316327	Arid5a	1	10.35612473	0.882125194	0.47970738	1.083379992	-0.842501116
10883159	29151	Ucn	1	10.0368912	4.975260636	1.212459823	0.713451936	1.043248347
10740869	302965	Tnfrsf12a	1	9.647012269	4.417412556	-0.154826527	3.020892041	1.945810927
10722097	24848	Tph1	1	9.462885596	3.151811111	1.213227645	-1.074763422	0.199700452
10855449	113955	Gpnmb	1	9.435313078	7.907346631	3.214865433	2.551811942	2.527965465
10836504	311098	Xirp2	1	9.393401654	3.871434078	1.740787712	0.432965592	-0.386416161
10726408	291234	Mki67	1	9.352231982	-0.657173386	2.107478473	2.175960326	0.445013647
10839655	64547	Bcl2l11	1	9.300998033	1.883405769	2.242433018	2.134347151	1.385141264
10742145	25405	Ccng1	1	8.828334152	1.055457957	-1.97045699	0.605762325	-0.791598834
10711017	308995	Itgal	1	7.907530305	5.925475419	2.789468937	0.604886464	-0.877298874
10717803	NA	NA	1	7.881187769	2.934131744	-0.3032541	0.319390529	-3.775331117
10931717	24232	C3	3	7.876146065	8.93576702	4.986623757	2.125959017	-0.140027417
10893231	304608	Mmp19	1	7.786808268	2.382718959	3.659849122	0.546849974	0.939814986
10856232	29702	Eif2ak3	1	7.504809861	1.888770651	1.34906774	1.112231816	-1.532212813
10897428	171081	Csf2rb	1	7.273261903	4.641351757	2.627799048	-0.763029504	1.111212295
10854139	362332	Flnc	1	7.247384495	3.712859244	3.817566433	0.872946746	-0.589010277
10821741	81680	Lifr	1	7.029163596	2.307024354	1.757572214	-0.516944509	-0.341450567
10866030	140914	Olr1	3	7.000389053	5.677815574	2.185065535	0.715368656	0.700645732
10798457	NA	NA	1	6.951752018	-1.1099793	0.628783901	-0.407576462	-0.734409899
10817535	NA	NA	1	6.939285457	-0.004002226	0.811375943	0.778346383	2.537408691
10825144	NA	NA	1	6.939285457	-0.004002226	0.811375943	0.778346383	2.537408691
10819672	308022	Mcoln3	1	6.924083601	3.350913462	1.478971439	2.621656313	0.167261153
10756877	NA	NA	3	6.889500032	5.763652999	1.999617785	-0.534815663	0.908864131
10746976	360243	Top2a	1	6.850462525	0.974816923	-0.007241761	1.300532025	-0.171507665
10822852	114494	Ccna2	1	6.602790708	-0.191080236	1.220866963	1.017027984	1.21181466
10813445	81680	Lifr	1	6.591149648	1.731441659	0.990795074	0.097719938	-0.318034547
10762426	117271	Hrk	1	6.585641729	1.509327786	-0.451067365	1.563327513	-0.001137141
10718835	308341	Ssc5d	1	6.550236268	0.776238933	1.670157305	-0.108013819	-1.270205967
10902765	314903	Srgap1	1	6.536454075	2.246106363	0.682582454	-2.468949673	-3.221949307
10885569	314264	Rdh12	1	6.48165866	1.017839001	0.176536993	0.102244462	0.096611741
10859792	NA	NA	1	6.474946925	0.884959577	-1.115451251	0.765433985	0.385880528
10844331	170496	Lcn2	1	6.344639097	1.170831109	0.854231423	2.739218436	0.42513543
10909210	301097	Vwa5a	1	6.28652548	2.792107358	0.865277521	0.626562859	0.851351178
10784566	691979	Esco2	1	6.244501862	-0.677993292	0.519827992	1.028011321	-1.641656314
10838843	311336	Nusap1	1	6.211249183	0.88161498	1.695812862	-1.27966868	1.336145097
10890734	299156	Rab15	1	6.183944189	-0.475738527	-2.870037521	-1.786547067	-2.953123215
10785297	691979	Esco2	1	6.137880403	-0.787951658	-0.217073897	0.626091599	-1.176364886
10889607	NA	NA	3	6.128420836	6.858432233	5.149123807	0.135022109	0.543897366
10903206	691979	Esco2	1	6.062476538	-0.339190862	-0.579809745	0.91133754	-1.408464134
10934608	317227	Tlr13	3	6.031573095	6.110974214	3.776887173	0.77800834	-1.059671784
10863512	680308	Mthfd2	1	5.958967349	2.686671523	0.811138751	0.557569349	-1.75579549
10753425	24575	Mx1	3	5.954314795	4.916801114	0.282598752	-1.586932024	0.413794349
10708015	293052	Isg20	1	5.91515189	3.258447011	1.218965712	1.603156441	-0.679709689
10849737	296137	Bub1	1	5.867139892	0.395702348	1.157603564	-1.219436375	-0.215456644
10920967	363165	Csrnp1	1	5.821567146	2.795767587	-0.00403369	0.442027544	0.685716955
10795260	NA	NA	1	5.816288473	-0.290748369	1.164376553	0.858543815	-0.450633316
10871957	298518	Csf3r	3	5.758848654	5.230405521	2.722565313	-0.002330514	0.599292692
10705213	59086	Tgfb1	1	5.750974325	2.410305068	2.339826189	0.671763141	0.319230802
10850775	246273	Trib3	1	5.742078134	1.714982078	0.932338281	1.540195615	3.387235889
10827240	292165	Wdr63	1	5.737768385	0.889975174	0.944840084	0.26635398	-0.213167181
10730131	499356	Blnk	3	5.712499613	4.374871259	3.615626075	0.712188859	0.787677742
10840817	362237	Tbc1d20	1	5.704291022	0.882848866	-0.844309965	0.017329492	-0.255328713
10798702	29200	Inhba	1	5.699834651	1.123295885	1.714498614	0.137324556	-1.434640223
10847957	499847	Prrg4	1	5.681255314	0.630676613	0.533719093	-1.32642499	-0.044163223
10811531	50719	Slc7a5	1	5.675879254	1.491708157	3.111099436	-0.323577319	-2.240107976
10712477	361680	Lsp1	3	5.649015626	3.069154302	2.645394476	0.601232722	1.057419025
10781496	306071	Lcp1	3	5.644227287	3.436990519	2.441056535	-0.083871069	-0.107856151
10765464	685844	Sh2d1b2	1	5.579571945	1.453015501	-0.140794868	-1.394686757	1.306776591
10800891	361308	Kif20a	1	5.545146745	1.01379436	1.372099854	1.223361978	0.484110365
10762747	304549	Oasl2	1	5.540670264	2.836569469	2.246878099	-0.930748228	-0.051377835
10879547	680931	Bmp8a	1	5.514352113	2.583174694	1.261745641	0.202745496	1.41591286
10741970	360509	Dock2	3	5.51245019	6.18610133	3.549228337	0.702514567	0.502210806
10875988	297989	Ddx58	3	5.377995672	2.812595445	1.726290107	-0.093241603	1.138403017
10710627	25515	Plk1	1	5.344979106	0.675880263	0.247993198	0.966126905	0.02149981
10715078	171304	Kif11	1	5.323059421	-0.186039849	0.669535214	0.054826101	0.063385406
10895861	29467	Ddit3	1	5.304141894	4.120001318	-1.050516062	0.420640686	-0.705764409
10853797	500040	Tes	1	5.271416507	1.024256669	-2.67003164	-0.548207406	-1.001469735
10724391	499223	Trim30	3	5.265129294	4.285585097	1.290696268	-1.180944387	1.401715997
10905316	366957	Rac2	3	5.255279288	4.080302477	2.208541829	-0.182474325	0.289139252
10930488	301701	Ndc80	1	5.235597365	-0.104077077	-1.18896199	0.714874254	-1.242334513
10830300	294449	Hs3st5	3	5.217369236	3.501767471	-0.957111879	1.598013416	2.268925831
10762247	246268	Oas1b	3	5.210688561	2.908101098	1.322511024	-1.501149356	0.687300548
10819489	362050	Gbp5	3	5.202486841	5.936874774	0.856669793	0.210789668	-1.451617465
10738576	29143	Grn	3	5.194051564	5.884093006	-0.585946186	-0.516504756	0.23513035
10850315	366205	Flrt3	5	5.18116049	-2.28457876	-3.623438502	-2.241323911	-2.660983763
10798459	679910	Hist1h2bb	1	5.154683225	-0.807956968	1.749905479	0.333875029	0.832949278
10775628	25291	Anxa3	3	5.128094421	3.991965499	0.525306936	-0.672663832	-0.129648857
10857296	362401	Tmem43	1	5.126912638	1.840328475	0.570809027	0.655452766	-0.119657027
10750524	286918	Mx2	3	5.123872551	3.653698763	0.76223854	-1.505667072	0.076300419
10744306	497940	LOC497940	1	5.100837916	0.786959642	1.33375757	0.056631482	-2.129538025
10741028	117524	Ccnf	1	5.077223475	0.195898168	-0.044941086	-0.236632214	-0.077786703
10812775	294706	Cd180	3	5.073528467	4.332312791	3.036634174	-1.250268183	-1.110138395
10822558	361921	Ect2	1	5.042524276	-1.883377685	-0.037482977	-0.710868493	-1.700596267
10780433	305896	Irf9	1	5.025716705	2.939372657	1.346447783	-1.28230603	-1.106168079
10790362	NA	NA	3	5.010314826	3.414129763	2.242411645	0.431133944	0.126206996
10714106	499322	Fam111a	1	4.998081457	1.404580597	1.163673379	0.908329743	0.091264678
10757898	114553	Ncf1	3	4.98397728	5.44364412	3.2443368	-0.453363717	1.642776027
10721480	NA	NA	1	4.981253474	2.841332476	2.014245744	1.126684845	-2.89610168
10784729	305984	Cdca2	1	4.977694307	1.675761342	1.629808563	-0.478784734	-1.164595077
10809524	100359680	Lpcat2	3	4.964153722	5.271307206	-0.911450879	-0.213069324	1.124143286
10766869	305081	Cd34	1	4.94762792	3.744329292	0.134514146	-0.193521052	-0.756858252
10817539	295278	Hist2h2bb	1	4.928044057	-0.150032868	2.444725069	0.833349655	0.974863245
10867461	81515	Lyn	3	4.919701436	4.407144753	1.478379855	-0.328687571	-1.316935786
10719616	25066	PVR	1	4.912531018	1.256810417	0.010986844	-0.77950122	-1.44342341
10825816	56825	Cym	1	4.903420004	0.922623019	0.236399124	0.393272675	1.01409259
10862131	679787	Clec5a	3	4.886496836	3.925336278	1.476476765	0.394427259	1.644095458
10714103	64552	Mpeg1	3	4.876310397	4.785606097	1.683672053	0.76361589	-0.346642204
10825113	310674	Plekho1	3	4.840050695	4.590323344	-0.622734509	0.366141338	0.799528603
10870316	680308	Mthfd2	1	4.834222968	3.266409656	1.81046106	0.279397944	-1.862159047
10880343	79113	Fgr	3	4.832590552	3.436517739	2.501824256	0.628018384	0.330919052
10825151	295277	Hist2h4	1	4.805142006	-0.075455053	0.869499516	0.488213363	2.176179219
10798455	291159	Hist1h2ail	1	4.799630148	-0.487913402	-0.319861246	0.750966183	2.534124942
10860327	296787	Sema3c	1	4.782784232	0.058144941	1.362694928	0.510354653	3.131432316
10726726	100360501	Rnh1	1	4.775218803	0.189831457	2.373927757	0.738585921	-0.284687239
10913095	301000	Uba7	1	4.74246781	3.228981357	0.104728214	-1.100544102	-0.887005304
10774253	305501	Ikzf1	3	4.710232388	3.643607639	3.829101488	-0.863170592	-1.261955468
10745292	25476	Lgals9	3	4.708308938	2.637688104	4.013555276	-0.482092822	1.414456847
10899644	315348	Nckap1l	3	4.703794297	7.745157098	2.787893408	0.889666262	0.702089802
10789442	58935	Gas6	3	4.6653337	4.519016417	1.518087359	0.886334665	1.687419062
10925060	54259	Inpp5d	3	4.652150084	5.283634337	3.554330322	-0.837675993	-0.17001909
10810811	246187	Slc7a6os	1	4.647483053	-0.649017248	-1.758756166	-0.036383522	-1.102558822
10786532	290553	Mustn1	1	4.635736828	1.869587699	0.174028065	-0.148984665	-0.116100807
10739958	NA	NA	1	4.630354066	1.74910791	2.503292896	-0.137979677	0.013473358
10725927	293502	Kif22	3	4.630000077	2.435115783	2.256967361	0.24063457	0.344758421
10865585	24932	Cd4	3	4.621146501	4.674379615	3.535254336	0.208702991	0.308927478
10924824	363269	Sp100	3	4.616253689	2.650539222	3.876106418	-0.976347415	0.157453379
10814162	685925	Rsl1	7	4.615751714	0.649121934	3.450305234	0.277730003	-0.520034245
10819523	171164	Gbp2	3	4.598883201	3.265132471	0.604880029	-0.414545934	-0.19194545
10765650	501872	Cd84	3	4.594687417	5.972757979	3.312361981	-0.602992032	1.209817769
10865369	84007	C3ar1	3	4.582220135	4.489611105	2.482944745	-1.403424723	-0.695101435
10891910	299269	Ifi27l2b	1	4.578289989	1.618548471	0.362717042	2.585237305	1.188225833
10714456	499337	Dock8	3	4.574840899	5.406128408	2.347545061	0.332239727	0.096356596
10817537	310678	Hist2h3c2	4	4.570741262	0.149424733	1.182370469	2.513811876	4.765864175
10902313	299783	Glipr1	3	4.56647704	2.473474025	1.660256154	-2.803594958	1.075967934
10862765	362376	Herc6	3	4.556062591	2.44494172	0.911313437	0.281474634	1.986967493
10838823	362196	Chac1	3	4.555020676	3.376385652	0.588044449	-0.334225812	1.064309041
10703139	292306	Rnaset2	3	4.527111095	5.115486134	-0.027743827	0.549959564	2.202921787
10852136	171091	Zbp1	3	4.507722362	3.804190748	0.284146983	0.154929477	-0.157882859
10780919	364396	Arl11	3	4.46669832	4.187501219	-0.207485114	0.859523388	1.901710217
10861976	252832	Zc3hav1	3	4.405987448	2.333156245	1.831998795	1.023569084	0.152825972
10826985	362046	Dapp1	3	4.400573763	4.90492521	-0.150257758	0.291887022	1.198540768
10857610	79431	Bhlhe40	1	4.398349609	1.891773581	1.750314492	0.544099707	-0.078939
10721728	29185	Cd37	3	4.398229365	4.469539784	2.226208471	-0.243078856	0.503088446
10796770	307171	Apbb1ip	3	4.369086495	4.860362834	2.986479232	-0.298008478	1.639910473
10825809	24251	Cd53	3	4.361538407	3.972507802	0.647693599	0.65857871	1.870020377
10798027	291359	Ly86	3	4.352817548	3.592031916	1.861450809	-0.456830193	0.548293688
10733056	246208	Ifi47	3	4.350231975	3.478014034	2.176546053	-0.194518766	0.796876155
10711268	25021	Itgam	3	4.347632473	3.137922118	-0.21554759	0.207942505	0.847568152
10745340	NA	NA	3	4.346714638	3.599483178	1.188400367	-0.945811459	-0.024142988
10762051	304486	Tctn1	3	4.339682314	2.82415236	2.459167727	-0.368419944	0.851850944
10721050	25301	Cebpg	1	4.330613941	2.054458282	-3.467880987	-0.170758005	-2.626542207
10891080	314306	Elmsan1	7	4.324753649	0.766470352	3.196766526	1.070217331	-1.799745051
10872003	360230	Stk40	1	4.309073148	1.442094663	0.301806823	0.916536098	-2.233568817
10875823	140808	Manea	3	4.280547496	2.0929311	2.729918411	0.50010815	1.259622606
10769765	304965	Fcrla	3	4.27715649	2.019174796	0.010770272	0.065688706	1.814452807
10750876	29395	Hmgb2	7	4.266374532	1.920751971	3.941603805	0.448961673	0.377459342
10940594	NA	NA	3	4.250369427	3.751626873	-0.275820308	0.462468639	1.142593836
10745595	303378	Slfn13	3	4.239877695	4.171485286	2.529625802	-1.131011572	0.217309903
10840750	311532	Sdcbp2	3	4.224637093	1.808945992	0.467104495	0.133112619	1.886974059
10791604	290741	Dctd	3	4.216225789	4.482338213	1.825279789	1.201007509	1.460813863
10861968	362341	Zc3hav1l	7	4.208723231	1.768864037	4.215202349	0.766936849	0.89735646
10705874	361537	Tyrobp	3	4.206353494	3.829778995	2.0547732	0.303120703	2.028015134
10847980	362182	Rcn1	1	4.204918321	-0.516646978	-0.715930246	1.623851799	-2.403796376
10802013	25599	Cd74	3	4.199149337	6.558327944	2.752036737	1.275132958	0.599736168
10711364	84574	Tgfb1i1	1	4.196264839	2.283223636	0.64231887	-1.19053684	-1.360945418
10888314	64119	Kcnk12	3	4.196136603	3.064169874	2.125752084	1.702445576	1.00657181
10765497	304966	Fcgr3a	3	4.193768038	4.030635675	1.475180279	-0.188808539	2.56947204
10828344	294269	RT1-Da	3	4.190297875	6.809022217	2.016596676	1.406444196	0.879754815
10773168	29395	Hmgb2	7	4.181854682	1.540422112	3.957363696	0.418741452	0.400481264
10831620	294273	RT1-DMb	3	4.181160654	2.848361562	2.465946156	-1.597490781	0.847270689
10714900	294091	Ifit2	3	4.1789414	3.354607364	1.528270405	-0.584352648	0.64416912
10754426	303905	Parp9	3	4.174099488	2.189499163	2.113575852	0.566894874	0.489544925
10855416	297077	Tmem176a	3	4.166814397	4.645505162	0.699321883	0.728193866	2.811373829
10846762	25029	Calcrl	3	4.166556472	2.498869253	3.702047613	0.571974714	3.940924359
10781616	498547	Epsti1	3	4.158050691	4.011409108	2.397441539	-1.042281435	-1.119244895
10752205	287974	Klhl6	3	4.157763222	4.911220857	1.666530307	-0.608357872	0.874439616
10932045	NA	NA	1	4.143040834	1.773384589	1.914101078	-0.119901752	-1.114633277
10813392	499537	Fyb	3	4.131284083	5.771019848	2.33260593	-0.087158767	0.042107995
10828351	309621	RT1-Ba	3	4.125248936	6.532285148	2.850213874	-0.141173772	1.497542954
10717168	29395	Hmgb2	7	4.101426366	1.813955021	3.830167171	0.314509935	0.380767784
10706346	308556	Vsig10l	3	4.070534415	3.719879396	-1.00212728	0.650492457	-0.106546917
10866252	494194	Klra1	3	4.063639822	6.293759682	1.508817194	-0.214274924	0.26976111
10801975	NA	NA	3	4.055279723	2.993366421	-0.132054645	-0.416373854	1.611132482
10769771	NA	NA	3	4.043642628	4.08871828	2.550603374	0.448202533	1.359059314
10854645	24886	Tbxas1	3	4.035352811	3.32200622	1.086816289	0.447397826	0.536288325
10835604	362111	Sh2d3c	7	4.032762229	1.947209677	3.554848193	0.939473245	-1.592546455
10898245	689069	Parvg	3	4.031703677	4.126121381	1.095640844	0.427350486	1.738411825
10893918	314619	Sbno2	7	4.026047416	3.012797804	4.403982432	2.095156784	0.880726604
10787491	290644	Ifi30	3	4.025504037	3.287435586	0.56336596	0.664766027	2.348652615
10766161	54260	Itpkb	7	4.020294568	2.068865492	5.54438446	0.631123066	-0.731444056
10749307	303690	Rhbdf2	3	4.01681906	3.018174698	1.93589576	-0.045885265	0.032693136
10778558	364206	Plek	3	4.007693358	2.636538855	2.010477617	-0.627555001	-0.74969994
10860815	500015	Samd9l	3	4.004561407	2.390276054	1.415813545	-0.268199114	3.202681517
10722208	252960	Mrgprx3	3	4.003259455	3.311512773	1.829041108	-0.519825226	1.347701354
10739984	NA	NA	7	3.999524888	3.041051369	4.700022097	-0.300836091	-1.615064112
10935935	50690	Slc6a8	7	3.995984313	3.214526231	4.106937324	0.586813524	-0.714359529
10887538	362792	Pld4	3	3.995371258	4.062131456	4.102534281	-0.004802245	0.278920204
10797509	25155	Syk	3	3.99123817	3.259725076	1.975838445	-0.198134133	0.239512716
10740016	NA	NA	3	3.988379937	2.790092652	1.128997562	-0.45588038	0.611373842
10872665	500561	Themis2	7	3.980988852	2.846028467	3.773864299	0.113879507	0.199476184
10740018	NA	NA	3	3.976227416	2.656798528	1.546367926	-0.200475525	0.099570863
10770032	289237	Slamf8	3	3.972477462	4.0714291	2.25035944	0.137527283	1.573877629
10792820	29243	F10	3	3.96380303	3.942033957	1.880609254	-0.291161449	0.383345972
10739986	NA	NA	7	3.95811259	2.773343128	4.209537164	-0.611278384	-0.80279967
10866526	362456	Arhgdib	3	3.955830123	2.397490608	3.125016236	0.074017502	0.528228303
10740037	NA	NA	3	3.952621931	2.85113017	2.142267147	-0.051883656	0.972252677
10768138	24699	Ptprc	3	3.949395949	4.005928389	1.265846406	-0.40567043	0.048056367
10795198	NA	NA	3	3.941260689	0.932712966	0.941892984	1.78027682	3.041790621
10796768	NA	NA	7	3.903390192	2.270726585	3.327730549	0.10389884	0.520867888
10767767	29619	Btg2	5	3.893453145	-1.087551816	-0.941968104	0.425617016	-3.931013586
10827138	292156	Sh3glb1	7	3.846695401	1.312028216	2.8797645	1.095693213	-0.541503394
10712720	361689	Unc93b1	3	3.841520399	5.265831704	1.69222795	-0.126301097	1.105204228
10915946	114093	St14	3	3.827705988	5.408334016	2.363450321	1.389263078	1.646860417
10935338	302810	Bcorl1	1	3.818690171	1.336757796	0.878957704	1.090808249	-3.893920556
10864572	362412	Rad18	5	3.798372987	-2.116861757	-2.223292162	-1.049845931	-0.741208388
10775606	498333	Bmp2k	3	3.778832268	2.28073539	2.051986274	0.436558937	1.446304235
10889199	298884	Gen1	3	3.772532447	4.075597897	-1.60227959	-1.404417403	-0.515197428
10810727	291983	Psmb10	7	3.739927709	2.562269442	3.193933067	1.463055665	-0.472609658
10809018	291813	Cmtm3	3	3.737986201	2.63855179	1.285609291	0.410542588	1.509827678
10744395	287454	Alox12	3	3.737297047	2.548565484	2.355687645	-1.573703557	1.177358237
10715153	114633	Plce1	5	3.71615938	-1.43112451	2.451015019	-1.964481711	-3.172324531
10802065	307403	Csf1r	3	3.708563142	5.163484127	2.512577242	0.646139245	0.852077629
10703850	308322	Zim1	3	3.69023186	2.338979274	2.179025224	1.780085397	1.217677165
10778763	305584	Rel	3	3.684053895	3.459940167	1.481768986	0.867973618	-1.148316623
10746022	360591	Prr11	3	3.682119378	2.536390617	1.715411259	-0.56539242	-1.337440611
10893170	362814	Rnf41	5	3.677915566	-1.657122573	1.181008307	0.095022155	-3.660727783
10703638	100363022	LOC100363022	4	3.670115945	0.576881201	0.433746205	-0.465832983	3.448875116
10860801	NA	NA	5	3.653610588	-1.527002862	-2.150157243	-3.62963021	-3.24486673
10905326	315119	Mfng	3	3.646380737	2.401639649	0.506369551	2.420282156	0.927159485
10895705	299825	Gns	3	3.641668287	3.549357653	0.851220401	1.888367636	0.98624903
10703975	308346	Tmem150b	3	3.600404919	2.968465206	0.157360311	1.920590157	-0.157058313
10922857	25556	Il1rl1	7	3.587189723	3.182070477	4.183450132	-1.251922056	-1.725698813
10886494	314399	Ubr7	3	3.585875477	3.977917351	2.334319663	2.184072378	0.748238321
10860806	NA	NA	3	3.579598611	2.098159128	1.492534409	0.071115736	3.229265223
10860809	NA	NA	3	3.579598611	2.098159128	1.492534409	0.071115736	3.229265223
10860812	NA	NA	3	3.579598611	2.098159128	1.492534409	0.071115736	3.229265223
10938101	501563	Prkx	5	3.576920959	0.531714784	-0.730906301	1.755904721	-3.97085415
10793046	NA	NA	3	3.573293854	3.737708326	1.536310227	-0.922210457	-0.614052412
10920981	171056	Cx3cr1	3	3.568925669	4.305655605	0.208736946	0.497305777	1.756478714
10824548	685152	LOC685152	3	3.568270653	3.414617585	2.723271167	1.372873203	1.436353844
10753222	50662	Runx1	3	3.558924855	4.1764345	3.306964347	0.357476627	2.185172543
10934754	317196	Klhl4	3	3.548265946	2.558209416	-1.967107037	0.183413336	2.816007565
10836212	499797	RGD1560248	7	3.547945788	2.318502301	3.012044132	0.881961509	0.312242066
10772939	305417	Lgi2	3	3.516514273	5.660049029	1.790148609	0.004094659	2.131103312
10709880	25095	Ampd3	7	3.495079977	1.433227184	3.777148341	0.784309292	-0.721504127
10764722	364018	Ncf2	7	3.469437006	2.26094918	3.385280917	1.14122966	1.618382387
10726758	293624	Irf7	3	3.465183742	3.486335849	0.520826699	-1.795833052	1.784047948
10854190	296953	Irf5	3	3.446779352	4.970180814	3.645187311	0.742455236	0.649662233
10796751	24380	Gad2	3	3.434337651	4.202314665	2.5079528	2.775618948	3.02585828
10787784	29395	Hmgb2	7	3.426820222	1.62649623	3.724973293	0.904935572	0.396793885
10914618	117029	Ccr5	3	3.418206773	4.097624085	0.633165855	-0.472858539	-1.034835262
10746842	363674	Stac2	3	3.415450521	3.669790306	4.077201148	0.618555584	0.812067062
10769825	25441	Fcer1g	3	3.408995672	2.881571412	1.738985374	-0.395426485	1.623839981
10823678	65036	Bche	7	3.403113997	0.290782111	4.000615553	0.12667695	0.448824031
10889675	366602	Tspan13	5	3.395758254	-1.277237453	-2.88929499	-0.306494072	-2.555459857
10824550	685152	LOC685152	3	3.395259183	3.177813747	3.229858806	1.484329319	1.308124647
10832829	171120	Jmjd1c	7	3.389026992	2.129999431	3.506067713	0.593884289	-0.501227977
10819500	685067	LOC685067	3	3.387784335	3.787380463	0.745862013	1.038938627	-0.675004373
10933345	317468	Tlr7	3	3.378262588	3.369604879	3.112914052	-0.512854675	0.441866562
10732725	155918	Lcp2	3	3.350272908	3.189936216	3.440772113	-0.581064844	0.508212747
10727924	361710	Sipa1	3	3.331478161	4.535314594	3.38920814	-0.018038946	0.175007175
10940595	NA	NA	3	3.319556154	5.782211109	3.806178341	1.014448691	0.496226489
10832306	309684	Itgb2	3	3.308433703	6.46463059	2.163354419	0.61039501	0.562361908
10766809	305078	Lamb3	5	3.29872749	-1.66313442	-4.73873063	-2.251108819	-2.851078063
10869002	298062	Lppr1	7	3.284671412	0.793053139	2.888963992	3.298112101	-0.083421366
10907825	114555	Casp4	7	3.278649326	2.381443475	3.389985932	0.409851948	-0.404571139
10776774	305341	Rhoh	3	3.267606204	4.222362984	1.197875158	-0.112171851	0.63764605
10760403	304289	Daglb	3	3.250396852	3.308425175	1.309053793	0.721099092	-1.664658048
10714060	361736	Patl1	7	3.247266714	1.770375733	3.248990957	1.225072287	-1.971861048
10894333	314654	Myo1f	3	3.233579498	4.86074412	2.540363722	0.734306865	-0.914650067
10754384	56822	Cd86	3	3.219096058	3.668656065	1.866723837	0.30889289	0.605510089
10780990	64529	Ctsb	3	3.208169624	3.165670397	2.164187764	-0.122851579	0.797381187
10886031	314322	Fos	3	3.204082343	5.476368237	2.676670146	2.145000614	1.581518383
10905773	362966	Nfam1	3	3.200550493	3.814142354	2.803476093	1.303060263	0.366875995
10739982	NA	NA	7	3.195136246	2.427826098	3.075157727	-0.022302502	-1.442591033
10910237	81651	Cspg4	7	3.187247552	2.753239477	3.259093192	0.573083918	-0.751511879
10862415	171411	Tmem176b	3	3.181504325	3.419407705	3.759638312	0.863749224	1.206535563
10890687	314248	RGD1562381	7	3.171980398	-0.959661052	4.075702733	0.837581376	2.729595361
10909874	29197	Il18	7	3.165218876	2.586407943	3.664356066	-0.02926721	-0.383090101
10703864	499068	Zfp583	5	3.147681801	-0.35617333	0.594585854	0.301222971	-4.322596447
10732676	29398	Stk10	7	3.143059299	3.226551919	4.527517671	1.600187708	-1.813119432
10821851	294797	Il7r	3	3.140936813	3.74364569	3.286977222	-1.007273933	2.487897637
10872489	89783	Laptm5	3	3.136530827	4.115059138	1.908637332	0.395642035	0.047771046
10880331	313024	Wasf2	7	3.13466679	1.836833234	4.44060045	0.654623734	-0.368158289
10808431	292060	Irf8	3	3.131862843	6.161034169	-0.452032796	-0.658764304	-0.472382388
10812387	NA	NA	3	3.131555036	2.801510622	2.158126799	1.08723061	1.252237541
10754659	303888	Osbpl11	7	3.126481795	1.407271976	2.285395102	0.640709193	-3.004591348
10856004	500157	RGD1560028	5	3.124584153	-0.884772788	-4.227698039	-2.800446469	-3.809680148
10757489	29461	Vgf	3	3.1046618	5.318013836	2.811970356	2.644177402	4.431536137
10901840	100314280	Mir135a	3	3.088054455	6.119988275	2.467684367	1.898982052	3.713754926
10848370	311311	Meis2	1	3.08568596	0.330210629	-0.294054554	3.831287061	-0.94021322
10863808	500246	Arhgap25	3	3.080431624	3.860474076	1.127476343	0.512430763	-0.272900641
10815498	688394	Mab21l1	5	3.059111085	-2.384823794	-4.065273444	-3.491979149	-5.616957051
10795231	NA	NA	4	3.045371854	-0.069369427	2.803712939	0.192911838	4.107528175
10824439	94268	Efna1	7	3.040012318	2.266345415	3.27018175	0.659403799	-0.328773821
10715787	309452	Nfkb2	7	3.032354149	2.258280329	3.240485341	0.816287501	0.456725173
10757438	NA	NA	3	3.031657373	2.470676861	2.404382888	-1.202574497	2.400065543
10771655	245920	Cxcl10	3	3.023535023	4.015503127	-0.061756627	-0.564975207	-0.815088584
10875656	362491	Ripk2	7	3.01862758	1.152265872	4.073937358	0.876654629	2.212833445
10905689	500910	Tnfrsf13c	3	3.011891195	4.210230897	1.33381522	0.19159323	3.38813056
10865270	404781	Iqsec3	7	3.008198745	3.031042973	4.252000816	-0.010909869	0.084515494
10704239	NA	NA	7	3.000556645	0.929514521	3.746041332	-0.662982042	-2.943015047
10704234	100360337	LOC100360337	5	2.98986262	-1.562086923	1.133860928	-0.139110559	-3.790426584
10925004	363275	Eif4e2	5	2.97885373	1.226930669	-0.850832551	-0.607868992	-4.120078596
10821250	686075	Gapt	3	2.97256115	4.126897813	2.40869976	1.360703671	1.056866033
10886278	299242	Gpr65	3	2.965610041	3.600798455	2.829330904	-0.76648273	0.560993559
10940549	NA	NA	3	2.9550312	3.370615142	2.172972731	-0.16340886	1.161676151
10837337	502643	Ypel4	7	2.952839065	3.190719412	3.042860013	1.101793283	-0.532631218
10763808	25424	Ctse	3	2.929241157	5.475543406	2.216815052	-0.833757458	1.25620888
10933920	501570	RGD1565785	3	2.917770397	4.497329407	0.983820841	-0.793279205	-0.774711217
10719900	308444	Axl	7	2.913552464	3.955944118	3.526061861	0.116719743	-0.609797074
10718566	140728	Cacng7	7	2.909798002	3.237869761	4.537236168	-0.015474738	0.393737315
10809902	25594	Ppp1cb	4	2.90436761	2.207910289	0.352171696	0.476154322	5.463053109
10710067	64456	Spon1	7	2.898506813	3.719047645	4.311783325	2.324714469	0.46975976
10832937	114102	Cdh23	7	2.898111771	3.221659385	4.521874684	2.762335849	-1.126784217
10897465	500906	Cyth4	3	2.897292951	4.330521953	0.55509414	-0.010279809	0.838290745
10935949	363516	Abcd1	7	2.872319522	0.570623254	4.682226379	0.199790013	-2.018398768
10831574	365542	RT1-DOb	3	2.839754201	2.850115426	3.952149158	-0.656431696	2.232052366
10806314	307740	Sall1	3	2.79156122	5.139520321	2.998052513	0.52176472	1.938300737
10837794	366126	Spi1	3	2.774725846	4.009367247	0.390961384	-0.091235128	1.042665117
10790401	NA	NA	3	2.761249781	4.514275867	2.219839731	0.184386649	-0.039730785
10714136	293783	Lpxn	3	2.74854685	3.644769104	2.262693601	-0.202403433	-0.517364075
10788238	364594	Tlr3	3	2.732196887	3.531829892	3.200134143	0.003344515	1.17786016
10724035	117264	P2ry6	3	2.72103574	4.173482031	1.382466929	-0.324936043	1.46878297
10738676	287746	Fmnl1	7	2.717719638	4.041287497	3.811699179	-0.994860899	-1.118498015
10785174	100359986	LOC100359986	4	2.711133433	0.983813218	2.575187369	-0.326764334	4.402172596
10900592	314623	Midn	7	2.70998374	1.391731741	4.388976195	-0.143382003	-1.210679559
10793038	498666	Tnfsf13b	3	2.700424878	3.882140323	1.769291008	1.160601301	-0.56614939
10792024	306508	Mfhas1	5	2.699429634	-0.20918567	0.183381495	0.160666199	-4.209037132
10713974	246239	Slc15a3	3	2.655899343	4.388901229	0.819367578	-0.030486957	0.784900828
10867516	83841	Sdcbp	4	2.640253524	1.318748941	0.769646987	1.45393421	4.330015369
10707256	171148	Slc6a5	7	2.636407734	2.561411006	3.296812605	0.150633572	1.222354864
10748042	303583	Arhgap27	7	2.621355102	3.871019338	4.543714019	0.642439018	1.466296103
10880404	58949	Ptafr	3	2.613548606	3.936323244	2.225971296	2.008656832	1.11635639
10893513	29228	Nfic	7	2.608483848	1.120637464	4.434858133	0.570398792	-0.997609234
10915437	84350	Dnmt1	7	2.590224035	1.302773261	3.055664761	2.419621997	-1.938134356
10877482	362530	Akna	7	2.576545669	2.080937226	4.276165298	0.568670963	-1.901971119
10795196	498753	Hist1h2af	4	2.553808025	-0.212989373	-0.216678872	0.624955209	4.755198673
10779671	361028	Mapk1ip1l	7	2.548398545	0.470483312	4.000859196	-0.82830884	-1.393054992
10797863	117140	Hivep1	7	2.542740939	2.791566475	3.469672498	0.334084848	0.149996658
10848450	85240	Plcb2	3	2.541650109	4.843737639	2.748747197	-0.719801148	-0.314092268
10871616	313557	Hivep3	7	2.523454956	0.833512406	4.500344841	-0.247351835	-2.255947215
10879761	681287	Map7d1	7	2.519483522	1.430222927	3.464838917	-0.151722175	-2.484448384
10827999	414790	RT1-CE13	4	2.517926103	3.268568822	1.029135281	0.900185352	5.858147784
10904161	338477	Sla	7	2.511734747	2.785936656	3.181967735	0.047029806	-1.133755742
10925014	501181	Efhd1	3	2.509056608	3.793215055	1.408048545	1.208786573	1.471949439
10718128	292310	Gpr31	3	2.505791211	3.768673678	2.292553558	0.521274682	-0.640476442
10897970	315158	Zc3h7b	7	2.499541249	1.953115424	3.980444059	1.318387716	-1.115367921
10780873	305938	Spata13	7	2.486757864	2.322360008	3.476899324	0.562502428	-1.573271285
10744127	287435	Cd68	3	2.483884845	7.415813423	3.043167303	0.708915784	-0.659548172
10876896	298019	Ctnnal1	7	2.474241579	-0.609635051	3.507183243	0.655869714	-2.697003541
10716785	365042	Rab32	3	2.474044309	3.668258322	1.481116638	0.200437156	2.237634002
10787425	54261	Kcnn1	3	2.466777407	2.864830295	3.141846485	1.630918337	2.925733186
10807688	307829	Zfhx3	5	2.449128223	-1.168521684	1.077067934	-2.17754451	-5.035277302
10727717	266734	Npas4	3	2.42774507	5.005368021	2.545751318	3.279230271	-0.429913388
10797811	361226	Cd83	3	2.420527072	3.491561514	-2.006820917	1.548023091	1.140661165
10829313	294329	Trpm2	3	2.406156449	5.52301857	0.239781749	-0.272961979	-0.806082006
10787666	290669	Gatad2a	7	2.40311591	-0.343991814	2.767982242	-0.701179566	-3.728058661
10825869	78965	Csf1	7	2.402450479	2.03848725	3.878512423	0.509975587	0.032883531
10710172	365360	Tmc5	3	2.400684919	3.660555042	2.303591319	1.542687895	-0.458351305
10824552	685152	LOC685152	3	2.382090752	3.587774797	-0.899997627	2.300383302	1.072036885
10705679	292763	Map4k1	3	2.38101619	4.219810696	1.646109979	0.174219355	-0.891588047
10931196	25156	Vav1	3	2.377413341	4.485866735	0.78136237	0.24559313	1.164932807
10885484	64845	Gphn	7	2.375562156	2.515894958	3.774940691	0.862055006	0.092203253
10825657	691123	Fam19a3	3	2.371235861	3.606102583	2.384001259	1.109378727	-0.026435103
10720797	308501	Cd22	3	2.370526074	4.170454872	1.717308693	1.093039284	0.565681499
10743964	NA	NA	7	2.368776985	0.444058604	4.228002437	0.366590941	-1.962466842
10805335	54301	Slc14a1	7	2.357818298	1.840544814	4.245904601	1.751903703	2.113270009
10927332	316328	Kansl3	3	2.351434759	4.921701991	1.660471464	0.305401862	-0.715492734
10879257	64515	Cdc20	7	2.340881275	3.574159484	1.48836391	-0.216891623	-2.753720442
10833031	286896	Sgpl1	7	2.339389392	2.234515374	3.783718897	1.005485045	-0.426616342
10922553	363216	Cnnm4	5	2.335174756	-1.771335722	-1.890492086	-0.736532501	-4.969699483
10925158	NA	NA	7	2.334508966	2.999462448	3.468737696	-0.231262214	0.22663041
10940658	NA	NA	3	2.330672216	4.703413654	2.671604196	1.661441641	0.945007541
10727375	293650	Tcirg1	3	2.329971104	4.091224595	2.644045037	1.094061172	1.105142535
10831557	294270	RT1-Db1	3	2.302255006	7.407741111	1.68548457	1.99556062	0.947169738
10746399	619561	Acsf2	7	2.296573583	2.340880008	4.348027567	0.877565357	0.381482745
10718415	NA	NA	4	2.277095235	-1.04822053	-0.226528508	4.12020504	1.807592844
10823102	689954	Setd7	5	2.276359153	-2.64285575	-0.800249764	-2.901774878	-3.469037807
10823365	64803	P2ry12	3	2.255579218	4.299938428	0.919843488	-0.283322425	2.271435422
10864715	297523	Vgll4	3	2.245161536	2.745364586	2.349202233	1.849917669	2.561192106
10798142	364705	Serpinb6b	7	2.237447163	0.881212794	5.049035475	1.97041201	-0.567847569
10732837	NA	NA	4	2.234266045	1.880877833	0.115815822	0.906637716	5.162740758
10886338	299247	Cpg1	7	2.22927074	2.958713473	3.464311036	0.204456456	0.585161671
10761992	29665	P2rx7	3	2.222929216	3.522352473	2.87564163	-0.148016463	0.745036642
10828032	29427	Aif1	7	2.22282501	2.894835496	3.875872008	-0.566258222	1.305484946
10844248	NA	NA	7	2.213503315	1.975423705	4.270774332	0.835027276	0.233837672
10843749	114089	Inpp5e	7	2.198790477	2.053630462	3.378082122	0.354481728	-2.353209508
10720215	79426	Zfp36	7	2.194889669	2.359531188	4.056170247	-0.679368729	-0.506917392
10720224	308473	Samd4b	7	2.194529249	0.193439828	4.575875904	1.015201726	-2.110202359
10825925	24423	Gstm1	7	2.190416728	2.295889477	3.689904873	0.574232532	1.498669718
10821050	25513	Pik3r1	7	2.190379279	1.409581929	3.995686143	1.27217668	1.246652776
10850442	114021	Ebna1bp2	7	2.18507593	0.996224074	4.348291953	1.122384116	-0.927797557
10721261	NA	NA	3	2.162015827	4.220923135	2.912974531	-0.906397782	1.291953947
10771584	289500	Ccni	7	2.151161397	2.344435308	5.040597089	0.132562878	2.472302816
10938209	NA	NA	4	2.142385609	1.201744879	2.128823618	0.203724242	4.464190651
10917361	100125362	LOC100125362	7	2.11614304	3.28593165	3.29367327	0.474072055	1.005512947
10785895	NA	NA	6	2.107109293	-3.66536857	-3.342476779	-3.685587404	0.080068792
10929128	116660	Ptprn	5	2.104233702	-0.235629689	-3.062369668	-1.041791106	-4.123241724
10765616	64025	Cd244	3	2.088373121	5.181859097	1.462199213	0.50937322	1.588217927
10724529	83534	Tpp1	7	2.084177782	2.065608665	4.508953802	0.09638562	0.954266227
10791640	290749	Irf2	7	2.073137736	1.349327783	3.882377511	0.878321611	-1.875415238
10769908	364049	Slamf7	4	2.064944674	0.816867799	1.563787613	0.309446467	5.2803479
10937379	100912526	LOC100912526	5	2.039161091	-2.935364572	-1.110889467	-1.214755007	-3.599508494
10868923	29591	Tgfbr1	3	2.032621812	4.147350573	-0.143917515	0.374719191	2.203484449
10761521	NA	NA	4	2.020524154	-1.310649138	-0.823511587	0.222835688	4.606995605
10876769	313210	Abca1	3	2.013428488	6.00400464	2.557185236	2.212603891	1.721399026
10707113	25327	Kcnc1	3	2.011398315	4.172010405	3.345461172	1.437631793	2.014694906
10786028	679975	Gpr183	3	2.00999488	4.071706364	2.37542832	0.591392634	-0.172209998
10836253	311039	Galnt13	8	2.003638523	-0.784813935	-4.372566529	-0.702346238	-1.52869261
10714811	353229	Sgms1	7	2.002557057	1.506070991	4.533129585	1.411320053	-0.308041757
10819512	310917	Gbp4	3	1.986096032	4.329975965	1.676349321	0.250696381	0.436774103
10767044	NA	NA	4	1.985985322	-0.352107778	0.885904652	-0.506133601	5.607067746
10897504	300067	Sh3bp1	7	1.98190135	3.057922159	4.574900776	0.923077743	0.168497014
10747633	287721	Vat1	5	1.977892887	-3.380808755	-2.230335036	-2.003587024	-4.263332884
10805165	50554	Smad4	7	1.969613939	0.865397783	4.850823413	0.668862632	2.197911567
10935314	317578	Sash3	3	1.959215887	4.340458803	0.969719037	-1.398308932	1.260422757
10932636	363005	Pcbp2	7	1.930961087	1.184679765	4.048681533	0.471558442	3.318359995
10726929	361679	Dusp8	5	1.925629005	-0.822776326	1.987949737	-0.170235446	-4.614424345
10904118	29682	Kcnq3	7	1.925161682	0.435566765	2.895654444	-0.323739703	-3.538974717
10775862	286894	Parm1	7	1.92225979	2.801658306	3.924205101	1.301432037	-0.076955693
10933574	NA	NA	4	1.91469279	0.173845534	1.609411524	0.307114067	4.773764689
10863692	59300	Cml1	4	1.907854964	2.678458017	0.572524965	3.283923179	3.431683407
10805417	NA	NA	7	1.896067892	0.782358118	4.920806881	0.286270957	-1.019869332
10926588	316241	Nfkbie	3	1.892583375	5.053297053	1.051768792	0.79799212	-0.763961781
10800471	NA	NA	7	1.874328714	3.336071501	2.930664642	1.678856289	0.121870855
10785208	NA	NA	4	1.869388909	-0.263228542	2.620998195	1.93055382	4.273189763
10795599	307024	Zfp438	7	1.860626565	2.724468775	3.466224353	-0.060702264	-2.509684786
10916973	117539	Il10ra	3	1.85192227	4.933976717	2.01310997	-1.068215357	0.141508367
10839674	65037	Mertk	3	1.835992876	4.760197566	2.78457642	1.139076127	-0.511110535
10901713	680280	Gas2l3	7	1.830823415	-1.478081675	3.6571804	-2.702837793	0.605980823
10930799	171137	Khsrp	7	1.819273162	0.986307855	4.14596736	0.520742142	-1.800065512
10728647	293736	Myrf	7	1.807848055	2.049628015	4.012483997	0.557246618	-1.268186005
10762792	116719	Acacb	7	1.788857692	3.4900456	3.2887462	0.789846131	0.647675006
10787313	94172	Slc27a1	3	1.788725309	5.835147435	2.160374096	4.08061053	5.452210235
10729074	25565	Tle4	7	1.784051982	1.055059796	4.473431049	2.073013614	-0.534763153
10753600	NA	NA	4	1.75822134	1.097335328	0.081765548	-0.104678037	5.561186001
10721155	292820	Zfp536	7	1.757340075	1.424464151	4.43553545	1.088267241	-2.351395034
10808536	292071	Cdt1	7	1.712458556	1.644780437	2.242884349	3.368115474	2.647183363
10901306	500818	Rfx4	7	1.710015092	2.358687875	4.211537818	0.995277725	-1.112200035
10882905	NA	NA	3	1.705894365	4.40391217	1.360082525	0.505297242	1.884171719
10802267	502176	LOC502176	4	1.704340768	1.02214123	3.403717707	2.089936365	5.824302545
10891156	685882	Syndig1l	5	1.69625589	-1.234821597	-1.439431167	-2.66241656	-3.969375699
10872935	57302	Cnr2	3	1.67950847	4.571034253	1.681634756	-0.583953601	1.826686572
10809880	NA	NA	4	1.673418749	0.318117722	1.951846487	0.375084503	4.526165654
10820693	294673	Hexb	3	1.629591756	3.679411023	1.459609907	1.100910085	2.620949089
10773088	289664	Ldb2	7	1.625932261	1.568812055	4.176662042	3.370328001	1.889728909
10921860	301253	Tmem151b	3	1.618282354	4.707694444	-0.069961207	-0.181927579	0.757250682
10816433	310621	Iqgap3	7	1.609700879	2.596374598	2.869999391	1.938024208	2.096267691
10702342	292188	Rnf217	5	1.604726728	-1.474742151	0.486622281	-0.347932328	-4.883532991
10823611	NA	NA	4	1.595372477	1.531474732	1.903592385	0.39955703	5.055023035
10917116	353227	Zbtb16	7	1.583138402	-0.352681424	4.191361536	0.191184908	-2.304127019
10816110	NA	NA	7	1.577031927	3.841752746	2.932234499	0.103615834	0.17886451
10840847	NA	NA	4	1.573860388	1.841659326	1.547628572	1.166483492	3.920015848
10714694	499342	Cd274	5	1.5728139	-1.635616731	-3.157360132	-1.342565828	-3.261824585
10845890	NA	NA	8	1.569133749	-1.432121211	-3.65020766	-0.149379494	-2.654511442
10782437	305691	Zfp385d	3	1.568957691	3.833142374	3.020185141	2.028155126	2.914612044
10702187	NA	NA	4	1.558904608	0.42301377	2.651338593	1.011611617	5.129402209
10790563	93662	Cdhr1	7	1.544862313	1.841527232	2.863144896	4.830870443	2.108903403
10828364	294276	Brd2	7	1.542762055	0.893616393	4.80558988	1.042533456	-1.200662581
10852019	311658	Nfatc2	7	1.542519985	3.215863059	4.53828755	0.632635077	-0.80018879
10738109	360620	Wipf2	7	1.541048687	-0.388759034	4.139754696	0.210811661	-2.584262169
10917748	315702	RGD1305464	7	1.521019106	3.60508004	3.077159111	1.804029958	0.951517331
10853842	493810	Capza2	4	1.518713267	-0.9668601	-3.404797453	-0.218780966	3.43408515
10903501	314941	Lrp12	8	1.505088396	-0.362333746	-5.165790754	0.401387422	-0.144738957
10914409	NA	NA	4	1.497478733	1.682296873	3.588389792	0.099048212	4.167253683
10706131	24252	Cebpa	3	1.484114072	4.060710941	1.40183436	1.36328093	1.828542791
10932642	363005	Pcbp2	7	1.479620191	0.969244285	3.686162262	0.588287022	2.868570994
10865305	312690	Phc1	7	1.476611129	1.65390908	4.55185632	0.719685572	-1.791450864
10718968	691533	Lilra5	7	1.470663781	3.879066796	4.25261221	-0.743043791	0.80779902
10783186	305841	Olr1637	7	1.466535598	1.574015952	4.056470526	1.665608797	2.22434352
10734952	58981	Kcnab3	7	1.45839232	2.66780812	5.169100894	0.217170008	1.3872758
10738071	303514	Msl1	7	1.458131719	-0.297642871	4.977664671	-0.31720469	-2.70446024
10767987	NA	NA	7	1.443583742	1.758076296	3.97445616	1.156151543	-1.858337142
10880280	24782	Slc9a1	7	1.430681311	3.572824921	3.335940387	-0.053851296	-0.479808906
10734320	29465	Trpv2	5	1.427153643	-2.903741611	-2.387526515	-3.328271803	-4.906821429
10931222	316137	Emr1	7	1.425333842	4.242817689	3.930086081	0.394548823	-1.024067259
10817186	81778	S100a10	5	1.414202058	-2.826918248	-3.347069956	-2.752770563	-2.720468699
10789477	NA	NA	7	1.408152828	2.708604448	4.634151445	2.004481868	0.65427031
10839062	NA	NA	7	1.40492209	2.447641132	4.411700371	0.527311793	-1.813331889
10704198	308353	RGD1564617	4	1.385890023	-0.709797772	1.02880893	0.379227051	4.778486991
10930606	NA	NA	7	1.373830473	-0.913790656	3.778081333	-1.743873372	2.290096388
10851391	54264	Mafb	3	1.368900474	4.02274311	2.458392071	1.579307777	2.158041545
10909527	300673	Bcl9l	7	1.366740081	-0.417746335	3.669966089	0.467843739	-3.040582073
10850578	499906	RGD1559924	4	1.364491635	1.150897031	0.242733254	-0.137215914	4.743424147
10720907	29686	Scn1b	3	1.339298325	3.199647968	2.807556271	0.54910552	2.492424348
10912425	171394	Clstn2	2	1.334804347	-4.007405078	-4.462687667	-4.164312019	-7.144064438
10707790	25507	Pcsk6	7	1.331609964	1.2513938	3.744389503	3.307327915	-1.772233079
10779907	690384	LOC690384	4	1.330408575	-0.503435434	2.422759467	0.822546833	6.781459435
10818237	NA	NA	5	1.329040845	0.307143229	-1.757626035	-5.531072733	-5.67451298
10825100	791259	Car14	7	1.313849066	3.386577495	3.817717429	1.410193931	1.280881667
10901014	NA	NA	3	1.297695444	4.217356972	3.203724436	0.468153656	2.31966817
10784980	282843	Sorbs3	7	1.258037905	2.476846792	4.7867998	0.866985382	0.760064524
10932410	117278	Ebp	5	1.254316117	-4.329255101	-1.127826333	-2.282613517	-2.765584962
10785257	NA	NA	5	1.24105648	-0.899848	-0.281758864	-3.981726841	-2.798073167
10834225	296562	Npdc1	5	1.240028413	-1.340863042	-2.387524431	-0.803308567	-4.424211516
10905988	NA	NA	7	1.234643348	1.850258428	3.940117266	2.247176318	0.602793268
10875957	NA	NA	4	1.234506232	0.179408632	0.4604752	0.751810778	5.275060644
10732839	25451	Gabrb2	4	1.210614261	2.293015313	3.951947778	1.292742199	3.754064889
10884574	NA	NA	4	1.205588853	-0.615158462	2.070280961	-0.276410059	5.135196698
10723523	85309	Folh1	7	1.196295679	3.159148802	3.267977458	1.461332032	2.326138414
10928032	NA	NA	4	1.158684311	0.089812544	1.584925078	1.228112415	4.509649883
10934784	317204	Pcdh11x	7	1.15624236	2.025151852	5.663825096	3.987947339	2.706387534
10939668	302822	Igsf1	4	1.154951785	5.307386929	3.487102039	4.927506245	6.642045977
10859864	362297	Rbm33	7	1.146379838	1.585212666	4.092973258	0.348575957	-2.343027621
10789199	24218	Atp7b	7	1.145877438	2.696028294	3.845737828	2.15859735	1.276526238
10936278	NA	NA	4	1.143958048	0.717366747	1.822289163	0.219677974	5.057498553
10803577	64440	Syt4	6	1.142578048	-3.428177696	-4.712717212	-2.205072266	-4.730361791
10911925	NA	NA	4	1.136137612	0.81547104	3.066941921	-0.299114827	6.992175628
10772623	681008	Bend4	5	1.125694331	-1.772168025	-1.604276898	-2.715166005	-3.33529282
10843987	362092	Brd3	7	1.12356169	0.268284802	4.325720642	2.14529583	-4.053790391
10924444	NA	NA	4	1.122449781	-0.428684712	-0.267264196	0.113269394	5.089334937
10814655	499587	Slc7a14	3	1.119070554	4.507862177	2.070837948	1.997730312	1.354137682
10778620	305540	Slc1a4	5	1.117286761	-0.927200277	-2.627570686	-2.045257238	-3.955242178
10740649	302938	Mgrn1	7	1.113254131	3.922738254	3.425598274	1.63701216	-0.551096208
10936925	NA	NA	3	1.098668364	3.446682471	2.927816481	1.454834964	2.19258248
10891120	NA	NA	7	1.089506132	2.605431949	3.769748535	2.107824053	3.575386247
10795105	81770	Rpl37	7	1.080040242	1.401075529	4.745611585	0.839896713	3.446501658
10704284	79111	Slc27a5	4	1.075950103	2.646023755	2.146677632	2.264964857	2.951484267
10881824	298655	H6pd	7	1.071541754	3.62549742	4.098579499	1.296097404	-1.046163852
10791522	79242	Hpgd	5	1.046183102	-3.360204278	-3.198575331	-3.395024945	-4.736597573
10750391	288242	Chaf1b	7	1.040744902	1.192431904	4.870377196	0.160000623	0.200429346
10762910	498194	Mn1	7	1.033929599	-0.647289556	4.30112689	-1.343998517	-2.226585101
10838352	60442	Lin7c	4	1.030109435	-1.673811136	1.670292158	0.673392236	5.687176173
10862457	500119	RGD1563352	4	1.023920852	1.631395477	2.912904468	1.018466467	4.66250096
10797434	306767	Arl10	5	1.021346796	-2.344865435	-3.936000486	-0.01631981	-4.083175429
10812456	24312	Dhfr	5	1.01839122	-1.995755284	-3.687259933	-4.673277594	-4.487050842
10777958	171088	Inpp5j	7	1.016056975	3.047942729	3.831364291	0.289435237	-1.735944278
10706358	499143	RGD1561832	7	1.010899435	3.810893186	2.303075383	-0.828364029	-2.84127872
10714844	NA	NA	5	1.002377003	0.8651602	0.053289832	1.198822095	-5.355764674
10822175	NA	NA	4	0.990917969	0.721319387	3.389897327	1.632255297	4.539703875
10828778	29513	Mapk13	4	0.990877141	0.119021253	1.123117549	5.363697976	2.155579066
10893139	362811	Ankrd52	5	0.971093922	-1.721546272	-1.926763273	-2.063378556	-4.358712982
10771360	289468	Fam175a	4	0.969578172	1.900294277	0.699727636	2.642605311	3.659679711
10797388	NA	NA	3	0.96724858	4.17166825	2.334387743	-0.195300769	1.289009243
10767388	64036	Cd55	6	0.962815737	-3.65552659	-3.022955077	-3.622553014	-3.074205729
10703187	NA	NA	4	0.950784618	-0.423036619	2.337421157	2.574905338	4.777802561
10898444	NA	NA	4	0.947150634	-1.313488297	2.247772972	-0.071328605	6.323883481
10752515	NA	NA	4	0.930158537	0.751451764	4.671321681	0.648306636	5.087497358
10746612	303499	Sp2	7	0.926140289	2.094448275	4.484325761	1.507068942	-1.074285393
10806853	NA	NA	4	0.913296922	1.798804966	-0.938804775	1.965054625	6.056108023
10849156	311362	Frmd5	3	0.912741762	4.498264226	1.398205598	1.127386861	0.938137112
10938950	81767	Rpl19	4	0.899035136	1.162203	2.584458099	1.19126748	4.637715021
10923191	301388	Mfsd6	5	0.872653344	-2.697311104	-1.241118688	-2.729295681	-4.433287664
10754983	252963	Il13ra1	6	0.868723261	-4.032404069	-4.382967913	-3.845578441	-4.254121105
10739595	NA	NA	7	0.866285353	2.885132837	4.031846097	1.117044268	-0.362617018
10887516	500726	Cep170b	5	0.864237432	-2.203639935	-1.388473222	-1.110213908	-4.369728601
10798218	81770	Rpl37	7	0.861886841	1.301506413	4.569300233	0.566590466	1.724030927
10828791	309647	Brpf3	7	0.851519078	0.865982603	4.541114845	0.62869444	-3.702327001
10885006	362751	Tmx1	8	0.849035342	-2.260088954	-4.301265689	-0.432288678	-0.885894459
10925808	NA	NA	4	0.844897218	1.525128945	4.524771681	1.662201892	6.964695746
10930201	686129	LOC686129	4	0.829965254	0.31838524	3.346937342	0.903120478	5.099757986
10936365	252963	Il13ra1	6	0.816319223	-3.99707935	-4.034931568	-3.756899322	-3.990817573
10867320	362473	LOC362473	4	0.795115753	0.871393955	3.117835663	0.897974998	4.080687756
10886465	299258	Golga5	7	0.789774668	-1.152645394	5.523734759	1.075748511	1.67301287
10836015	NA	NA	4	0.774965116	0.655245506	-0.248499944	1.41062474	6.467272796
10729444	309419	Pip5k1b	5	0.748452789	-2.013015938	-1.464556658	-1.708768604	-3.96009142
10843935	685169	Fam163b	7	0.745213972	2.336819783	3.718225875	1.972337007	1.882358987
10733900	287343	Olr1454	7	0.741044879	0.719763471	1.508548363	4.666229223	0.197869926
10764839	679963	LOC679963	4	0.731165362	0.650589277	2.001441974	-0.024441483	5.749195936
10925091	363278	Atg16l1	5	0.725802446	-0.281198315	0.036064664	-0.336525712	-5.002463268
10918672	NA	NA	4	0.702309427	0.572335364	1.150091536	1.47041236	6.304667378
10862505	500124	LOC500124	5	0.702196142	-1.816763656	-0.63077574	-2.177119106	-4.604191426
10881339	NA	NA	4	0.702118674	-2.204798557	1.900042425	-1.016185748	6.061721833
10785473	100361180	LOC100361180	4	0.690193043	0.211848655	4.09210831	0.60252177	3.465128269
10740546	NA	NA	8	0.688273056	-1.62596698	-4.222230852	-1.704536086	-2.369744366
10887400	NA	NA	4	0.687030883	1.853269337	-0.592797442	0.932957092	5.304552097
10802371	100360689	LOC100360689	4	0.680844569	1.064924176	0.872726244	0.429311534	6.765357804
10908521	300438	Ldlr	5	0.677222433	-4.10510019	-1.782977099	-0.352529141	-4.34435219
10939178	NA	NA	4	0.670582138	1.497791717	-0.200302248	-0.049219958	6.42770348
10925692	NA	NA	4	0.669215882	1.143984181	1.518720742	-0.495207524	5.912227429
10800969	291670	Cxxc5	7	0.654698884	0.372812264	4.901734024	1.03736328	-0.144299072
10889568	366593	Dus4l	7	0.630752918	1.386656965	4.783897924	1.188770274	-1.803802637
10850645	NA	NA	4	0.624927668	3.637350325	0.906149186	2.238676989	4.29724588
10702199	NA	NA	4	0.622975118	0.139139884	4.056783789	-0.734950733	3.418820844
10885560	29215	Arg2	5	0.597963831	-2.162022285	-2.133522497	-3.079529923	-3.19053864
10901055	56266	Cyp4f1	7	0.590953927	3.358117341	3.364256157	2.506312479	1.34756771
10797929	NA	NA	2	0.574346433	-5.639885663	-4.655533939	-5.784374004	-6.497540598
10880163	NA	NA	5	0.569603444	-1.342253085	-1.541101271	-1.696547342	-4.191459195
10845378	NA	NA	4	0.562461665	-0.168998103	-0.324829952	-0.988304088	4.87804398
10882571	100362346	Mta3	8	0.562359732	-1.476872695	-3.965606709	-0.066695987	-3.249683877
10847963	362181	RGD1560017	4	0.559695673	-0.001168507	1.543695852	-0.340343451	5.305657685
10793681	NA	NA	4	0.555627918	0.06529973	-1.704565132	3.043843877	3.708008309
10919429	300950	Spsb4	4	0.549203314	1.55986807	0.083201678	1.406317935	5.617991326
10839405	497778	Dut	8	0.543770979	1.07717755	-4.936032678	0.915398688	0.042878936
10826604	310891	LOC310891	4	0.530341347	-0.357851942	-1.083687415	-1.233896017	7.611829423
10896630	NA	NA	5	0.518551888	-1.469639002	-1.039203978	-0.889137801	-4.742291823
10709003	NA	NA	7	0.516357314	-0.190231267	-1.046715437	5.11292927	-0.805286957
10751498	360722	Pdia5	8	0.514474983	-0.547835282	-3.829454456	-0.9108477	-3.830377667
10854359	NA	NA	4	0.510190011	-0.454138338	2.423806712	1.025151684	4.845384521
10830964	NA	NA	7	0.50777811	0.840126096	4.806583883	0.799036545	1.517174507
10910722	691098	LOC691098	4	0.491008653	0.832749027	4.457046457	-0.074166384	3.241711655
10782919	29244	Gch1	2	0.482030625	-4.419064983	-5.639715342	-4.106496675	-4.455323426
10810410	364985	RGD1566073	4	0.430023455	-0.500061609	0.414598719	1.240655535	6.992094941
10787048	NA	NA	4	0.414791724	-0.110507911	2.87497084	0.441446563	9.971629224
10925923	NA	NA	4	0.412844947	-0.045617684	1.06169477	1.247767258	4.836679119
10880833	362638	Cda	6	0.41167927	-2.867854976	-2.432317721	-3.895486505	-1.435352142
10882246	298690	B3galt6	8	0.404718915	0.133963479	-5.297067279	0.349406644	-1.355961073
10743783	NA	NA	4	0.396073145	1.477071603	1.617123065	1.760026463	4.203819446
10721038	499129	Kctd15	8	0.395023873	-0.341165363	-4.227569565	0.171892713	-3.498381617
10926325	301232	RGD1561662	5	0.388258139	-2.486108747	-1.53800485	-2.08999702	-3.737811974
10869646	NA	NA	4	0.381406819	2.00851453	-1.928306867	0.757880759	4.478321233
10899890	288779	Rab5b	7	0.381258665	0.421337313	4.95076249	-0.884948748	-0.284512114
10867629	NA	NA	5	0.364447995	-0.937107403	-3.160672305	-1.767301879	-3.781296482
10767075	NA	NA	4	0.361732188	0.092143307	-1.007647589	1.177661918	5.036315432
10745134	NA	NA	4	0.347071217	0.925187299	3.484630825	1.167036801	7.893968873
10877571	298126	RGD1561195	4	0.340675634	-1.01253284	3.219105253	-1.035401303	4.060736267
10778613	289822	Cep68	7	0.33818002	1.479630331	3.612991146	0.728073404	-3.029471525
10830620	NA	NA	4	0.337312518	1.525224969	1.290392423	1.508452348	4.325336891
10937523	NA	NA	4	0.333383462	-1.800506078	2.90458775	-0.196996444	5.072958624
10790815	NA	NA	4	0.329499151	1.52851402	0.73189505	0.156252609	4.916193116
10936341	291948	Pgrmc1	8	0.321469942	-2.319119082	-4.096983345	-0.98156449	-1.343637464
10890102	25098	Foxa1	6	0.310381703	-3.200594111	-3.468992223	-2.663998156	-4.088659105
10893168	NA	NA	5	0.307413953	-1.406623618	1.867956202	-1.358393647	-4.330745697
10759173	363930	Selplg	3	0.282442117	4.845816376	2.469834557	-0.194130494	1.733600601
10829747	NA	NA	4	0.264494308	1.18607132	2.275302269	0.747877427	5.724537588
10864302	362404	Suclg2	4	0.262032325	2.249144	2.420485942	1.970712309	4.316047363
10773002	NA	NA	4	0.25952425	2.336114759	2.334288203	0.938414156	3.651075055
10894560	362860	Appl2	7	0.247882459	3.493580935	3.961659234	1.589455514	0.12600911
10719967	50866	Rab4b	6	0.241567891	-2.124335636	-4.708772441	-2.45522452	-2.528375629
10832081	NA	NA	4	0.240631918	-0.539279182	3.332062544	1.705767971	5.436443803
10794008	306760	Dok3	4	0.239849446	3.065499698	1.26766448	2.140397341	3.097590219
10891371	NA	NA	8	0.238010786	1.9488381	-4.966716926	0.181660653	-0.762981145
10798841	NA	NA	4	0.233987566	1.023322085	3.144220004	0.439430766	4.175081428
10854357	NA	NA	4	0.23030057	-0.268188486	1.280707798	0.740414255	5.013024011
10712763	293654	Doc2g	4	0.228474381	3.793988291	2.309694603	3.884829173	3.541808758
10934032	NA	NA	4	0.205250271	-1.616264282	-1.775134779	-0.56040122	4.963688218
10938895	81767	Rpl19	4	0.178256591	0.929408315	3.43767761	1.139443397	5.562309
10919382	NA	NA	4	0.173961473	0.273843017	0.66994051	1.021202341	5.098823883
10751218	29423	Gap43	6	0.169206103	-1.848710274	-3.247354173	-2.365862989	-3.077033323
10909614	NA	NA	4	0.165707364	1.119481345	-0.706481568	2.341961945	4.674904491
10913995	252902	Dync1li1	5	0.159738008	-2.516895765	-1.567292107	-2.247509666	-3.571670998
10751237	498085	RGD1563835	4	0.154518145	0.195709829	0.928992855	-0.423286316	4.874846035
10861151	114487	Wnt2	2	0.151276991	-4.369427421	-5.283455025	-4.322594027	-4.096289958
10835942	366030	RGD1561137	4	0.15055913	0.26249103	-0.151620803	0.589650713	8.173468623
10807160	291960	Hsf4	5	0.14721453	-1.444427996	-1.87979072	-1.714688506	-4.036634668
10728164	309179	Ppp2r5b	5	0.143041453	-2.085096289	-1.880366752	-1.831203223	-3.785397316
10781785	NA	NA	4	0.13708693	1.802259983	0.022715628	0.070223228	5.41990125
10791732	290755	Ccdc110	6	0.135354809	-3.382821158	-4.263009623	-4.487906398	-3.54307937
10722451	NA	NA	4	0.131555564	-1.327927363	2.14060794	-0.610843233	5.149714136
10940085	293935	Prrg3	5	0.122986766	-2.030674246	-0.958878471	-2.279919775	-3.842659216
10804750	307395	Ablim3	5	0.108503906	-3.345226321	-0.845280809	-2.279564252	-5.639709353
10920350	679586	LOC679586	4	0.097216836	0.472712795	1.459298887	-0.949547455	5.586901191
10815552	365802	Selt	4	0.086653791	0.253386576	-2.50955114	0.382325706	4.284607145
10862410	297076	Gimap6	6	0.085020137	-2.760724409	-3.242239611	-2.474573619	-3.699171464
10807872	NA	NA	4	0.077602647	0.173148719	3.117873468	0.920228458	6.342433085
10810522	NA	NA	5	0.075866554	-1.137042215	-1.108228241	-1.19906823	-4.946851732
10865452	312706	Emg1	8	0.06280859	0.972356977	-4.858478541	0.06161271	-0.748731509
10908072	140595	Gpr83	6	0.060314121	-2.455018764	-3.082974617	-2.745003235	-2.526750887
10845945	NA	NA	4	0.057579679	0.437582223	-2.198868087	0.497608247	4.760350655
10850878	296285	Commd7	8	0.053364223	-1.837959762	-4.774051218	-1.611552748	-1.825650043
10812184	25204	Pcsk1	5	0.03671299	-1.798152158	-2.069849629	1.216744217	-4.517219569
10934888	308134	Tmem35	6	0.035388316	-1.590213197	-3.369218835	-1.860842791	-2.812196011
10911944	NA	NA	4	0.021305161	-0.919845475	4.055130853	0.830921688	3.896790324
10859195	NA	NA	4	0.020047582	-0.072536372	-1.02758021	2.295467726	5.135598092
10756117	688812	LOC688812	4	0.017693051	-1.141618614	0.202010613	-1.801937426	5.920478891
10911346	NA	NA	4	0.015024113	0.422922148	2.557256955	0.609335144	6.281795886
10768826	305101	RGD1304622	7	0.005988919	1.283196832	4.333050861	1.018140136	-3.578761805
10875954	366352	Mob3b	5	0.004255574	-2.147876751	1.425380059	-2.481710891	-4.105172202
10920991	NA	NA	4	0.003855507	1.31316881	-0.83857966	0.474458706	5.23919133
10822322	NA	NA	4	0.003166089	0.415915121	2.314474248	-0.236550316	5.584960553
10733139	360518	Gfpt2	5	-0.000242207	-3.414717177	-1.41804248	-2.234656264	-4.039501041
10928056	316400	Pgap1	5	-0.016674599	-3.538347255	-1.48594236	-1.834818375	-6.1065175
10880610	362627	Rcan3	5	-0.026698533	-3.261174198	-2.152092891	-1.424687168	-3.517687106
10858275	NA	NA	4	-0.031114804	0.53964629	-0.797017408	0.1367538	5.057689455
10904416	300001	RGD1564268	4	-0.032672992	0.090942612	0.809289724	2.361006348	5.147193954
10743096	NA	NA	4	-0.038801827	0.674243376	1.951555214	-0.113417272	5.148975996
10874929	353252	Rdh10	7	-0.052052295	-1.304760282	4.644823118	0.119553713	-2.323019005
10939460	367915	Rab9b	6	-0.053306421	-2.667937172	-4.202938147	-1.477855874	-2.744258311
10811811	361437	Dbndd1	8	-0.055046339	-0.491457001	-4.420151126	-1.793531193	-2.010937055
10770759	360899	Sertad4	6	-0.072374803	-3.822450414	-2.551050734	-1.613811282	-1.408325939
10804947	291550	RGD1560815	4	-0.073178927	-0.530102314	1.229679873	0.625554046	5.726524721
10772802	NA	NA	4	-0.0768376	1.14961729	2.995202603	0.713738504	4.820606701
10940195	50687	L1cam	5	-0.077748558	-2.467250189	-1.155018686	-2.982210477	-5.104475733
10729282	NA	NA	4	-0.082231026	-0.136988554	0.237572481	0.851246714	5.495483208
10848429	117257	Gpr176	5	-0.084555004	-1.642985638	-1.296219565	-1.824636475	-5.262087765
10720097	361527	Pld3	5	-0.086852748	-2.658543913	-2.185661854	-1.831320418	-4.106027975
10926089	NA	NA	4	-0.107853478	-1.084447491	-2.076433888	0.716560664	4.74821189
10711708	NA	NA	4	-0.110196222	0.159604193	2.543856699	-0.533003521	4.296147389
10767577	289019	Cdk18	5	-0.143930315	-1.030597496	-1.261540366	-2.161601674	-4.975123553
10722449	NA	NA	4	-0.145527648	-0.512578991	-2.111875987	-1.058775378	7.352545534
10869047	NA	NA	4	-0.146667346	1.085446468	-0.468877272	-0.705244041	5.16882861
10821838	NA	NA	4	-0.175633446	-1.552733069	-2.282673423	0.688219194	5.375659047
10926095	NA	NA	4	-0.189203705	0.155950881	1.063435079	-0.490201122	6.027007099
10898947	NA	NA	4	-0.190382201	-0.499823461	1.330471905	2.827521657	3.871536114
10717793	308118	Rgs17	5	-0.190981042	-2.858634357	-2.093915728	-1.571898106	-4.709094945
10870369	313413	Sgip1	5	-0.199203839	-2.261251292	-1.580731059	-2.573253546	-5.090644146
10907976	25154	Pgr	6	-0.212394989	-2.668012635	-3.572878522	-2.060994743	-3.105017293
10809044	361358	Bean1	5	-0.214792845	-3.713319453	-1.510070578	-2.399991073	-5.037425744
10845798	NA	NA	6	-0.216434626	-2.67527101	-3.436270213	-1.372729888	-2.781774683
10753344	NA	NA	4	-0.22357603	0.797551629	1.997854671	0.473131697	6.438777405
10704035	54309	Syt5	5	-0.226601956	-3.270102081	-1.572692947	-1.888208307	-5.231104903
10881645	366502	LOC366502	4	-0.23861477	1.294636961	-3.390566264	0.42678673	4.579689531
10740915	NA	NA	6	-0.240890042	-4.157879527	-1.050392239	-1.680860176	-2.023753157
10703224	NA	NA	4	-0.268700981	-1.22847526	2.04605144	-0.641344956	4.326801374
10849693	NA	NA	4	-0.271854935	2.868119586	1.099977912	2.215015642	3.604531789
10843448	NA	NA	4	-0.278818678	0.067243165	-1.07043014	0.110404537	4.943855808
10896772	29230	Sqle	5	-0.282310997	-4.818852479	-1.113737578	-1.774697068	-5.07207989
10870567	298298	Dhcr24	6	-0.283819526	-5.164204784	-2.246758736	-2.2855376	-3.195531107
10876601	313235	Coro2a	6	-0.285199464	-3.842253453	-3.005442933	-0.971259836	-5.966566682
10840418	362227	Dtd1	6	-0.286094049	-2.39850263	-2.459823141	-1.604872681	-3.650756587
10817751	NA	NA	4	-0.296338389	1.537864844	2.379751913	1.420088509	5.987821279
10879690	NA	NA	4	-0.296826932	0.604248138	-3.189715889	-0.610686321	4.098453522
10840481	NA	NA	2	-0.308030382	-6.910755514	-4.456675195	-4.355707185	-5.859062251
10889291	NA	NA	5	-0.316940432	-2.166924086	-1.969282249	-3.774222031	-3.56425338
10889007	65208	Dpysl5	5	-0.323579964	-3.149242201	0.133393514	-2.523798028	-5.286172645
10894660	691922	Nt5dc3	6	-0.332912096	-2.532412132	-4.484363462	-1.495915219	-3.38820057
10791820	NA	NA	4	-0.335592257	-0.260903427	1.003477517	-0.00547044	6.912167119
10891780	NA	NA	5	-0.337744724	-4.457897897	-0.818426573	-1.600571558	-3.20754541
10857180	NA	NA	4	-0.34639639	1.041315143	3.330442366	1.42159254	3.292277684
10798213	NA	NA	5	-0.376127241	-2.311179111	-1.016162819	-2.192566073	-5.254172161
10772726	NA	NA	4	-0.37888057	-1.149288868	1.138144343	0.085547013	5.30056985
10868165	297962	Srsf12	6	-0.379947838	-3.761863319	-3.185412732	-1.620072839	-4.454968361
10750918	NA	NA	6	-0.400744551	-2.033971775	-2.806890305	-3.141629488	-4.66539292
10940480	NA	NA	6	-0.401817197	-4.764645668	-2.986975387	-2.929519527	-3.135652775
10867731	83839	Calb1	6	-0.404950521	-4.758469366	-3.996549611	-2.284873257	-4.386109075
10713857	84575	Fads1	5	-0.414234975	-3.085053997	0.432037795	-0.128344125	-4.277744433
10770886	NA	NA	4	-0.42374327	0.527210025	-0.513280865	-0.50047339	6.77918795
10761526	65984	Aacs	6	-0.425724509	-3.891807707	-2.952210882	-1.251832587	-3.855402869
10782347	NA	NA	4	-0.433557853	2.147639018	1.315284321	1.647822572	6.290822978
10887118	NA	NA	4	-0.435640487	-0.44751497	-0.538494936	0.431093966	5.949563149
10871661	NA	NA	6	-0.454532993	-2.085073874	-3.81202245	-1.132838424	-3.088865937
10748195	303601	Cyb561	8	-0.458446695	-1.593715183	-5.15243218	-0.92048994	-1.786918879
10824776	NA	NA	4	-0.459746177	2.003609288	1.590156731	2.498191596	4.075988211
10840183	25031	Plcb4	6	-0.476613529	-3.983952096	-3.769326816	-3.333661542	-4.822582999
10716500	NA	NA	4	-0.483187946	1.314287937	2.018930262	1.43973166	4.297463875
10932786	501539	Ammecr1	5	-0.485636735	-3.245737143	-1.393515632	-1.269729692	-3.738885018
10808274	192248	Cdh13	5	-0.491565021	-2.436159483	-1.722583887	-0.957479759	-3.961512928
10843229	257648	Cacna1b	6	-0.495214151	-1.901246679	-2.834410488	-1.185336793	-4.094407963
10891322	314329	Irf2bpl	5	-0.50185268	-1.103276468	1.396959895	-1.38237738	-4.628599963
10761253	NA	NA	4	-0.506590632	-0.559078533	-1.36987015	-0.491782824	7.846169205
10792124	306527	Dusp26	6	-0.519696942	-3.014405551	-3.079201621	-3.133053742	-4.297655345
10722429	NA	NA	4	-0.529717662	-1.369897053	1.640192719	-0.835937516	7.161109699
10801683	361327	Prr16	6	-0.531532137	-2.788436984	-2.883904423	-1.77670173	-3.67520389
10813246	NA	NA	4	-0.538224666	0.799230114	2.613743981	0.581776148	4.155102319
10822075	64160	Basp1	8	-0.547558368	-1.936747329	-3.83845773	-1.201519919	-2.862059922
10743855	NA	NA	4	-0.549686036	0.060189865	1.28165576	1.159687684	6.47981168
10825120	64516	Vps45	6	-0.562829738	-2.923600846	-2.449917001	-1.621385389	-3.925563372
10732021	302973	Abca3	2	-0.564704731	-4.072570655	-4.116284195	-4.201200473	-5.606592022
10930618	26203	ND6	4	-0.567865194	-2.081462727	-1.90126413	-2.643530998	3.221091731
10887026	NA	NA	8	-0.574882502	-1.144326163	-3.434006579	-0.590258194	-3.734708774
10882523	NA	NA	4	-0.577849362	-0.626394375	1.531071636	1.06278138	6.721940969
10775879	289515	Epgn	5	-0.578988123	-3.007264872	0.445257979	-3.979511265	-1.129944586
10876015	NA	NA	4	-0.584521898	-0.469620245	0.447459493	0.913967733	4.828832037
10783361	NA	NA	4	-0.584689447	-0.014331312	2.220538867	0.093838465	5.07375225
10822394	310250	Zfhx4	6	-0.585693309	-4.431144321	-2.540405419	-1.882842697	-6.261373706
10813214	29637	Hmgcs1	6	-0.591155786	-5.840662635	-2.987097407	-1.864780812	-4.971647413
10934113	296870	Rpl34l1	4	-0.604796052	0.938606927	-2.660662354	-0.605024274	4.661290378
10808893	NA	NA	4	-0.6056041	1.01885124	1.173758876	2.762753669	3.869270088
10920754	NA	NA	2	-0.611461143	-4.55024763	-2.769052974	-3.921202498	-6.822058324
10853149	NA	NA	4	-0.611958826	-0.011695112	1.493562095	-0.272808513	9.415215857
10746594	303493	Snx11	8	-0.625706947	-1.166579122	-5.185024909	-0.609795485	-0.965903583
10722465	NA	NA	4	-0.62633814	-1.359303906	1.574088135	-0.586202399	4.761794878
10820393	499507	Fam151b	8	-0.631687877	-0.779820979	-4.335634614	-0.626957875	-2.716824442
10936377	313438	Dock11	6	-0.634011842	-3.491703616	-3.16335533	-1.690485872	-2.589695264
10778505	498416	Grb10	6	-0.638932214	-2.455498931	-2.534845773	-1.941198924	-4.027462884
10884671	299053	Brms1l	8	-0.652479827	-1.762026574	-4.429281823	-1.490293487	-1.291821923
10929153	50561	Resp18	6	-0.654673879	-3.06146362	-3.787890313	0.077959857	-2.801669942
10867161	NA	NA	4	-0.657773618	0.428079108	1.777442159	-3.171006775	3.326731589
10750047	288309	N6amt1	5	-0.663044156	-3.766505867	1.240062149	-1.048292951	-4.497157051
10867699	NA	NA	4	-0.668574918	-1.08377196	0.708491983	-0.380373083	5.228356815
10719195	NA	NA	4	-0.671447219	0.187643499	-0.518173307	1.401239643	4.879943754
10899023	25297	Cacnb3	6	-0.674495615	-3.701731052	-3.345354598	-1.233004561	-4.136499806
10937455	317395	Spin2a	5	-0.678707682	-3.048062883	-0.265961254	-2.253166887	-4.445679964
10896964	NA	NA	8	-0.68152319	-2.045264219	-4.035145963	-0.045781139	2.72475349
10894823	NA	NA	5	-0.682151952	-2.727797396	-1.065657102	-2.190185016	-4.416972213
10940016	302473	Slitrk4	5	-0.682770612	-3.098236277	-1.056014889	-2.611200698	-4.209951744
10928636	59323	Erbb4	5	-0.698373382	-3.542981849	-0.047372924	-1.933216686	-4.304946003
10722471	NA	NA	4	-0.698449263	-1.385793902	0.781705253	-1.006898663	5.128680533
10890729	29326	Gpx2	2	-0.704742002	-4.77145019	-3.849309265	-5.473685712	-4.0776216
10931799	313296	Dcaf12	6	-0.711279954	-2.230974108	-4.002429884	-1.103293601	-3.570418614
10796280	361273	Sec61a2	8	-0.712096401	-1.99222043	-4.250211712	-2.057111281	-0.069277651
10801137	NA	NA	6	-0.71676632	-3.375059509	-4.251055818	-0.461849439	-3.258333654
10794159	116561	Cltb	8	-0.716931864	-0.7149973	-5.612797303	-0.381450935	0.220194294
10829993	690899	MGC112715	3	-0.721458713	4.313776905	1.276229224	0.909639494	2.009951408
10829591	NA	NA	8	-0.753561891	-1.433798419	-4.105897908	-1.916550326	-1.744780391
10845809	497770	Scn3a	6	-0.768331989	-3.08033913	-5.318257056	-1.975932666	-4.118698814
10710769	NA	NA	4	-0.769021769	-0.713108434	-1.484040597	-1.180107126	4.602677936
10917992	NA	NA	4	-0.770876826	-0.219777854	-1.376775084	-0.523507483	5.23614304
10814535	84022	Ghsr	6	-0.776290126	-4.1850374	-1.925160926	-2.87920074	-1.967143966
10829346	246773	Lrrc3	6	-0.779501154	-3.332871049	-2.529382844	-0.40143745	-2.645250334
10777512	360960	Hmx1	4	-0.780491324	0.445622051	0.303167569	1.751835328	4.794019012
10895508	94202	Ptprr	6	-0.78335723	-2.538654811	-3.317010369	-2.099216239	-3.624244981
10817573	295284	Rbm8a	8	-0.792716664	-0.62082623	-4.533737145	-1.221534645	-1.586147192
10849861	NA	NA	4	-0.794893728	-0.687709137	1.312422865	1.374826605	4.520635508
10836416	295645	Slc4a10	6	-0.796511491	-2.547311795	-3.016182395	-1.167876856	-3.103358698
10824061	365834	Fam160a1	6	-0.799117059	-3.132827121	-3.244487905	-2.143198804	-2.987228721
10761245	NA	NA	8	-0.799501675	-2.053349025	-4.271401079	-2.345892683	2.708728817
10821511	294762	Parp8	6	-0.80495867	-2.606695125	-1.894774777	-1.317327267	-3.826732773
10726423	361668	Ebf3	6	-0.811642613	-3.480185044	-3.524720164	-1.629440868	-3.528346664
10902401	299800	Tmem19	8	-0.816398239	-1.122905514	-5.507499808	-1.297474715	-1.513545534
10754480	NA	NA	6	-0.825472149	-3.113537956	-2.536279685	-0.782773645	-2.895223706
10854037	NA	NA	4	-0.826364096	-0.232828352	-2.044098774	1.059147419	4.689334059
10883557	NA	NA	8	-0.828979147	-1.25204109	-3.192439095	0.852643138	-3.488915713
10939444	317413	Morf4l2	6	-0.83194322	-3.523020921	-2.606580869	-2.100328471	-1.556058459
10835849	405388	Olr402	7	-0.835409514	0.950906757	4.836953839	-0.287670688	0.060620873
10851724	29182	Cdh22	6	-0.839291207	-2.382125047	-3.227313098	-1.052915877	-2.949238876
10744597	691995	LOC691995	6	-0.847162805	-3.681711725	-4.041019406	-0.865235911	-3.958064791
10782917	NA	NA	4	-0.854535301	-1.02196448	2.054709272	1.070253189	4.459998023
10829688	NA	NA	4	-0.854535301	-1.02196448	2.054709272	1.070253189	4.459998023
10895022	NA	NA	4	-0.854535301	-1.02196448	2.054709272	1.070253189	4.459998023
10937820	NA	NA	4	-0.854535301	-1.02196448	2.054709272	1.070253189	4.459998023
10709020	685076	Pgm2l1	6	-0.861077794	-2.382756967	-3.514449403	-2.173991006	-2.882727396
10764361	NA	NA	4	-0.861150829	0.600027729	2.512767595	0.765139657	5.846295413
10901938	100313975	Mir331	6	-0.863080673	-2.297266185	-3.528151972	-1.275048534	-3.161207388
10884713	366631	RGD1560556	6	-0.874002189	-2.808220806	-2.972150675	-1.904341726	-3.727869587
10827043	310909	Rap1gds1	6	-0.88487398	-2.959972502	-2.444544048	-2.343408116	-2.815263257
10853471	25427	Cyp51	6	-0.886868882	-4.456374332	-1.228424344	-0.384683853	-2.37751394
10849933	296162	Ddrgk1	8	-0.886950191	0.693355759	-6.03346074	0.391050333	-1.338768907
10874693	298681	Ssu72	8	-0.889644411	-1.835855016	-4.105826386	-0.894748477	-2.368956042
10931566	140868	Fabp5	6	-0.903184141	-3.302731359	-1.210447265	-3.007323325	-3.019914466
10931568	140868	Fabp5	6	-0.903184141	-3.302731359	-1.210447265	-3.007323325	-3.019914466
10939929	NA	NA	6	-0.904234455	-3.776291279	-2.829114805	-1.256507659	-3.029195896
10714214	309242	Gna14	6	-0.905437937	-3.767933527	-2.392673521	0.037583121	-2.942097785
10853130	362306	LOC362306	4	-0.917537119	-0.667184384	-0.710010999	0.424758494	4.885615007
10820613	29643	Sv2c	2	-0.93030605	-6.005518372	-4.844696377	-5.524651766	-7.928702161
10918066	363073	Glce	6	-0.93554829	-4.110827151	-3.668389791	-3.593650218	-4.386853913
10900193	NA	NA	4	-0.950090151	-0.097130857	1.568748262	1.460956997	7.422501175
10787261	290628	Ocel1	6	-0.952076337	-3.110480468	-4.148313678	-1.022085689	-2.597528389
10705345	292732	Numbl	6	-0.952954397	-3.298911543	-2.11779586	-1.364832501	-4.184438369
10912255	300901	Plod2	6	-0.958509196	-4.086711778	-3.731851594	-1.175901635	-2.858598143
10890522	116644	Rtn1	6	-0.961457988	-3.019592537	-2.61258352	-1.49113325	-2.868157998
10928832	367295	March4	5	-0.972623775	-2.393586506	-0.44383243	-2.339067994	-6.124210756
10888046	503009	Cdkl4	8	-0.978792044	-2.256186593	-5.111311344	-2.480640398	-1.367669068
10824517	54239	Chrnb2	6	-0.989558615	-3.013376641	-3.410425269	-3.361794573	-4.396543
10758048	NA	NA	4	-0.999979752	-0.151446176	-1.873162738	-1.504869181	4.861600271
10776291	NA	NA	4	-1.000542587	-0.94099046	2.608718182	1.043221964	4.253798353
10921453	NA	NA	6	-1.001011416	-3.436113995	-2.585312918	-3.202036298	-3.842976864
10803301	NA	NA	4	-1.005211127	-0.980043951	2.526510525	0.910273066	4.168879584
10731075	25454	Gfra1	6	-1.014937276	-3.208660213	-1.340141836	-4.225296053	-6.215160732
10802591	NA	NA	4	-1.015376245	0.018731959	1.781288513	1.241717951	5.341578964
10938649	363478	Snx12	6	-1.026699398	-2.044773006	-3.624282215	-2.610967185	-3.320782148
10805976	NA	NA	6	-1.027053867	-3.891544907	-2.836928812	0.310705326	-2.703868605
10770070	360882	Cadm3	6	-1.032772009	-3.683606961	-3.004800365	-2.931472444	-4.363261137
10823412	192251	Gpr149	2	-1.042582376	-5.945718135	-4.065469595	-3.933120404	-6.756065128
10892173	100314239	Mir136	6	-1.054002817	-3.014454906	-3.711335019	-1.218134154	-2.373502065
10784454	29580	Fdft1	6	-1.055203954	-5.004772952	-1.207267145	-1.974179915	-5.345323394
10921408	363185	Foxp4	5	-1.060939615	-2.979095036	0.234896371	-2.341119053	-4.256039946
10866471	25711	Gucy2c	2	-1.06764307	-3.948164921	-4.030571606	-5.102123684	-4.683453501
10866314	NA	NA	4	-1.070413704	-0.704565479	0.913597074	0.975155466	5.803853895
10879867	89791	Ncdn	5	-1.073723588	-2.508490399	-0.77869007	-2.314915285	-5.171275804
10816265	NA	NA	4	-1.078973853	-0.228224186	2.850739246	-0.566257851	4.596595805
10886244	NA	NA	8	-1.08493538	-1.528029425	-4.257219153	-1.996238414	0.71288086
10812122	290628	Ocel1	6	-1.086898768	-3.192664382	-4.291216856	-1.232743625	-2.707013298
10787630	58982	Ncan	5	-1.097174425	-2.074105613	1.479858944	-1.544708697	-5.83829433
10722481	NA	NA	4	-1.102319801	-1.377088047	0.948194396	-0.37276345	5.363223557
10832034	309650	Cpne5	6	-1.103452846	-3.684831768	-1.642467552	-0.252988211	-4.486520069
10902016	314776	LOC314776	4	-1.105609181	0.108670893	-2.334562447	0.312729638	4.369743768
10801506	307446	Ythdc2	8	-1.107564801	-2.093748528	-4.943679966	-0.880419184	-1.392508306
10876291	81814	Tmsb4x	4	-1.108235172	-1.26786901	0.984368274	-1.762228691	4.964966781
10781564	684806	LOC684806	4	-1.108415041	0.911898563	0.917561142	0.238795907	7.55935387
10772128	79208	Epha5	6	-1.111882851	-2.611116792	-2.38391866	-2.056633103	-3.92545927
10929458	316561	Sphkap	6	-1.113227372	-4.333841269	-4.697680556	-2.060850188	-5.118522553
10722427	NA	NA	4	-1.113859929	-0.602492374	-1.165983117	-0.779010485	6.440284119
10940670	NA	NA	6	-1.116688201	-2.463761804	-3.31827852	-2.675740398	-2.820134103
10887549	362793	RGD1307315	8	-1.120016324	-1.065925794	-2.860905706	0.853592007	-3.887093184
10897891	NA	NA	4	-1.124363837	1.063025744	0.097593135	0.272931332	6.445207444
10932623	NA	NA	6	-1.129951714	-2.393346168	-2.642445749	-0.36948039	-3.576293234
10937236	NA	NA	6	-1.129951714	-2.393346168	-2.642445749	-0.36948039	-3.576293234
10852144	311676	Pmepa1	5	-1.138964949	-3.074201206	-0.075315546	-3.311717567	-4.181886871
10906643	300186	Amigo2	6	-1.145717297	-4.131781439	-3.526215164	-0.91800266	-5.056517914
10769680	NA	NA	2	-1.149869954	-6.164515917	-2.074670079	-3.160190359	-6.924378076
10834138	499745	Nrarp	6	-1.155714769	-3.411045861	-2.60924183	-0.615513172	-3.696139598
10858522	NA	NA	4	-1.156934536	0.366919462	2.079783565	1.388959043	4.426787405
10926342	363187	Mrps10	8	-1.157629552	-0.055315944	-4.912807978	-1.406305832	-0.380740948
10765424	289201	Lmx1a	6	-1.159191761	-2.900323071	-2.437570845	-1.539369168	-2.82375859
10820589	100360623	Iqgap2	6	-1.159726796	-4.263574464	-1.371364205	-0.940344917	-2.139190302
10912718	367160	Cpne4	8	-1.161976745	-2.378412332	-3.980797781	-0.08242357	-2.958313233
10737056	NA	NA	4	-1.162287806	0.14681364	1.563581439	0.285267584	5.601641392
10842507	29310	Mc3r	2	-1.168406984	-4.893744804	-4.464756889	-4.197721788	-4.797784584
10862749	NA	NA	4	-1.169208798	1.870496959	3.172850602	0.36634337	4.297629458
10863570	NA	NA	4	-1.173964306	1.167210423	0.215487953	0.369758018	4.742083859
10923381	316426	Spats2l	6	-1.174859991	-2.266575788	-2.803876031	-3.40054538	-2.381636719
10712359	81637	Ap2a2	6	-1.18866916	-3.894458519	-4.419359176	-2.03560325	-5.065916759
10890535	81769	Rpl36al	4	-1.201856813	-0.990579808	-2.405504666	-0.467533562	5.774246535
10852716	NA	NA	4	-1.204464341	0.070927153	1.145603946	-0.802313729	4.755482351
10877880	298189	Bnc2	6	-1.206042536	-3.930392365	-1.899121511	-3.021977724	-2.257987754
10797292	290995	Prelid1	8	-1.207620706	0.310448837	-4.926626058	-1.181566199	-0.7153037
10836458	NA	NA	6	-1.210103762	-3.353999874	-3.535391469	-0.81504211	-3.429625019
10745285	303321	Fam58b	8	-1.214243553	-0.245164534	-4.099475193	0.158557908	-2.843665402
10747371	24159	Acly	6	-1.216325548	-2.463242921	-3.353484429	-2.393307561	-3.462843569
10803866	685472	Lrrtm2	6	-1.219389339	-3.671836545	-2.48554699	-2.168802816	-4.089042112
10846901	311171	Lrrc55	6	-1.220516951	-2.855780417	-3.426651532	-1.732855983	-3.065379047
10841637	94270	Nnat	6	-1.238183642	-4.468265505	-1.865033085	-2.126501105	-0.978446125
10908833	315523	Nfrkb	5	-1.24959736	1.123720649	0.714236451	1.183003124	-4.897226219
10889635	687001	Hdac9	6	-1.252433284	-2.278791613	-3.080370342	-2.995400404	-3.970500704
10810817	94338	Smpd3	8	-1.257796846	-2.113695912	-4.663128366	-0.053388367	-2.927239147
10740209	80878	Slc16a3	6	-1.263955805	-2.927186511	-1.665066681	-3.228047265	-2.233912951
10916476	315579	Ubash3b	6	-1.265749622	-1.132941129	-2.389547033	-2.164716976	-3.700905459
10822358	84510	Stmn2	6	-1.26688761	-2.142123469	-2.017796581	-2.881312509	-4.010953764
10823548	59073	Lxn	5	-1.275482803	-4.229950413	0.497578804	-1.894254073	-3.19449835
10781773	NA	NA	4	-1.282354426	0.39682094	1.87676798	-1.027478854	5.188211551
10890860	81634	Actn1	6	-1.285703136	-2.635047524	-2.93182409	-1.254111551	-3.473704481
10930299	NA	NA	4	-1.28634821	0.870002202	0.604495205	0.540888149	5.003781944
10852967	296751	Pus7	8	-1.289775415	-0.552592552	-2.817949141	0.908602942	-3.78072948
10702955	308100	Acat2	6	-1.293815883	-4.835012064	-2.160658953	-2.943813146	-4.268374078
10857488	27256	Cntn6	5	-1.304552916	-2.012967762	-1.300192689	-1.30952575	-4.060063705
10791966	290783	Tusc3	6	-1.308836367	-2.858740249	-3.107372513	0.009529832	-2.721727446
10853382	NA	NA	6	-1.320345768	-3.460915091	-0.924713453	-2.459079748	-3.498444823
10819136	83824	Cxxc4	6	-1.320845471	-2.982803194	-2.70701412	-2.085543443	-3.458299098
10755497	NA	NA	4	-1.321034155	0.50489663	-0.371093882	1.043583035	5.912649351
10727011	25085	Th	2	-1.323003878	-4.933394109	-5.217619628	-3.902165571	-5.396496745
10794836	291085	Serpinb6	6	-1.339131745	-5.215148303	-2.281225775	-2.308388938	-3.066173664
10790471	64347	Sncg	2	-1.342586776	-6.559530663	-5.004338682	-4.356606265	-5.547421536
10772898	NA	NA	5	-1.344864687	-0.893764306	0.018586049	-3.975582432	-2.629465234
10702352	689256	Tpd52l1	6	-1.346139019	-3.622090827	-2.847068566	-0.753260218	-3.272363423
10935475	24465	Hprt1	8	-1.350638472	-2.269745744	-3.710935635	-1.268722594	-1.899620416
10912631	363123	Rab6b	6	-1.357078575	-2.145179832	-2.840061591	-3.784649154	-4.801812103
10804245	25418	Dpysl3	6	-1.35816666	-2.545156377	-2.697424002	-3.106745234	-5.338844764
10880562	NA	NA	4	-1.358514758	-1.003749649	-2.749405889	-1.925697957	3.467072553
10792061	116686	Gsr	8	-1.359542163	-1.760418973	-3.860545415	-1.347705426	-1.954332079
10937641	100363276	Arhgap6	2	-1.365585704	-5.049688052	-4.935638309	-3.086300429	-4.472610409
10780763	498523	RGD1565170	4	-1.368601236	-1.264975229	-1.628776615	0.454966307	4.785118902
10838039	295934	Chst1	6	-1.372166463	-2.911339202	-4.293781736	-2.32284672	-3.832634438
10864918	24716	Ret	2	-1.376573732	-5.071798162	-2.753716852	-4.730743766	-4.872450965
10910505	300758	Celf6	6	-1.37950009	-4.182937931	-3.481311065	-2.707170789	-4.531562059
10869331	64027	Bspry	6	-1.381581835	-2.289004085	-3.84622611	-1.547218824	-2.800573047
10820012	NA	NA	4	-1.381928384	-0.147544556	2.826785617	1.07040822	5.15521494
10826261	64443	Gpr88	6	-1.397292683	-2.484869305	-3.243429514	-3.093891007	-2.735904466
10746271	NA	NA	8	-1.402098347	-1.001112238	-5.604491461	-0.910445415	-0.544996035
10939437	NA	NA	6	-1.40458387	-2.380116989	-3.656618701	-1.552909708	-2.363476249
10781001	498533	Fam167a	6	-1.405674656	-3.787300143	-3.711436768	-2.535906251	-3.56245109
10925443	316628	Asb1	6	-1.422025512	-0.976214882	-3.339568377	-2.718478549	-3.301344377
10806456	291925	RGD1308706	6	-1.422534627	-2.295785074	-1.991259185	-0.145894684	-4.382967077
10892309	314472	Tmem179	8	-1.424362465	-2.037375431	-5.095895239	-1.271291479	-2.117553088
10920313	NA	NA	6	-1.436394092	-3.024557581	-1.898512185	0.113141306	-4.380299758
10723601	293103	l7Rn6	8	-1.439468227	-0.405936227	-6.490504404	-0.451654835	0.444171244
10934914	66027	Drp2	6	-1.442013916	-4.289383781	-0.473285997	-5.185021374	-4.740855844
10939911	NA	NA	5	-1.445875367	-0.879358258	-0.005721722	-1.593565467	-5.798634492
10739845	303693	Mgat5b	2	-1.448052902	-5.11528268	-3.676458223	-3.411068487	-5.816590027
10884719	NA	NA	6	-1.449650106	-3.137426428	-3.460781011	-1.969606663	-3.419810449
10728123	293688	Tm7sf2	6	-1.462104677	-5.787168731	-0.898515948	-1.822093953	-2.063116131
10764047	NA	NA	4	-1.471307606	-2.325640951	2.958271884	-0.589184577	3.641479305
10728954	NA	NA	2	-1.476630925	-3.928480451	-3.866840817	-4.439767649	-4.307994046
10831158	361795	Ltb	8	-1.484147827	-0.59995762	-3.093634247	-2.883615926	-2.48042602
10726457	NA	NA	8	-1.500090057	-2.277634821	-3.545089931	-0.731758035	-2.533548231
10935534	302863	Slc9a6	8	-1.501484515	-2.562834689	-4.100546304	-1.416678422	-2.153836165
10915345	313783	Olfm2	6	-1.501833903	-2.79513165	-3.163454825	-2.256748338	-4.176015627
10829290	25741	Pfkl	8	-1.505290533	-2.186309425	-4.392793847	-0.527875302	-1.963662004
10776216	NA	NA	4	-1.524400582	0.392298288	2.459591878	4.067068596	2.099638731
10885191	NA	NA	4	-1.531762579	0.69356363	-3.157215891	-0.259116477	3.811511258
10848027	NA	NA	4	-1.536494745	0.389356971	0.850799647	0.057073422	5.633201242
10787983	361142	Galntl6	6	-1.539475202	-2.015543462	-2.822766389	-1.388782887	-4.594982612
10813249	310358	Plcxd3	2	-1.550023559	-6.02628019	-4.288171452	-3.015869118	-3.996473768
10808012	NA	NA	4	-1.550946792	-0.543574911	2.595212682	0.832024723	5.661567981
10928433	316432	Ica1l	6	-1.553661226	-1.820118105	-1.889610601	-1.322144096	-3.7835821
10931954	298352	Rhox9	4	-1.557309947	1.476450372	3.533139346	1.310993417	4.100675528
10845645	NA	NA	4	-1.557922059	-0.032352969	0.844506291	0.979124321	5.078561698
10807033	291946	Tmem184c	8	-1.559266182	-2.821601006	-3.093194622	-2.966495238	0.071666655
10817977	295334	Bcas2	8	-1.5732808	-1.990021528	-3.725502977	0.348699473	-2.892590548
10888131	171011	Kcng3	6	-1.578845093	-3.932396023	-2.856035988	-3.191015855	-4.614843601
10790238	29755	Colq	3	-1.585103047	4.326354796	1.492220872	0.715521951	1.118725269
10758302	304474	Pitpnm2	5	-1.585893784	-2.245152174	2.059335865	-0.895343532	-4.363151196
10799241	89784	Idi1	6	-1.587559744	-4.46215584	-3.930049123	-2.076366475	-3.520643477
10896020	25615	Sdc2	6	-1.589865736	-4.110754271	-3.73993997	-1.61527794	-2.489920233
10702428	NA	NA	4	-1.590859	-0.599880115	-1.047238759	1.049060758	6.08520057
10937802	NA	NA	4	-1.591157072	-0.261943243	-0.116010801	0.070102399	6.480432801
10933609	59322	Cnksr2	6	-1.592294944	-4.063901563	-2.385697084	-1.59124498	-4.468312984
10825165	NA	NA	4	-1.592547572	-0.756315006	3.029532306	-0.983540984	4.138115971
10881671	NA	NA	8	-1.596915204	-1.620047747	-3.661873643	-2.562192657	-0.538245758
10875093	362472	Cspp1	8	-1.597564098	0.285837862	-5.608871995	0.010963326	-1.169140078
10909328	245956	Scn3b	2	-1.601157116	-5.272312639	-3.510909004	-2.11798777	-4.998429574
10728960	81802	Stx3	2	-1.603626662	-4.186988244	-3.520559992	-3.936804488	-6.655823251
10916734	300666	C2cd2l	5	-1.612112006	-2.368393599	-0.509831399	-0.767845924	-4.787466164
10702945	308100	Acat2	6	-1.617033169	-5.601139479	-2.722745362	-2.988035172	-3.996053012
10799888	291367	RGD1564552	4	-1.620117599	0.698010907	0.185274469	-0.400393896	5.594000972
10905605	NA	NA	4	-1.620595864	0.977855903	1.492408428	1.377563595	8.706067548
10861986	64194	Insig1	6	-1.635628484	-3.227966178	-4.014260642	-1.734128904	-3.454252238
10847562	311210	Tspan18	6	-1.637137172	-3.500275166	-0.831430719	-1.650066993	-4.353106074
10873325	NA	NA	4	-1.647897662	-0.055394043	3.071213656	1.487355317	3.871224139
10707370	NA	NA	4	-1.658258313	0.548587696	0.943706291	0.158748982	7.245687953
10803728	364838	Reep5	6	-1.675467271	-3.218168011	-0.151944664	-1.664292632	-3.389252786
10871732	50872	Hpcal4	6	-1.677796426	-3.491788323	-4.189524219	-0.650428537	-3.261655464
10816824	54263	Kcnn3	2	-1.684905956	-4.942191828	-4.603799867	-4.475066994	-7.335856756
10723656	293117	Ankrd42	8	-1.691896951	0.040790638	-3.95391386	-0.869728734	-2.789993902
10712123	293614	Ric8a	6	-1.693850987	-1.556743038	-2.041518279	-0.756227538	-4.286475205
10928522	NA	NA	8	-1.694846943	-1.615211536	-4.827001929	-1.184028186	0.385788396
10869648	298182	Tyrp1	6	-1.696235072	-3.078037386	-5.950662454	-3.532314628	-2.323766886
10817561	295283	Ankrd34a	6	-1.696366996	-1.159804674	-2.909837525	-2.082615009	-3.522003932
10832378	81681	Lss	6	-1.700448039	-4.384802681	-2.581268002	-0.573459092	-4.170280175
10701913	292949	Perp	6	-1.700673644	-4.123999563	-4.29785183	-1.602422995	-3.223415925
10731729	NA	NA	4	-1.703210905	0.598285431	1.250836259	0.420570879	4.542890786
10921030	25298	Cck	6	-1.708640432	-3.451207232	-4.034610295	-2.309855689	-3.82908243
10836515	366064	B3galt1	8	-1.714524215	-0.763969402	-4.476401683	-1.585565552	-2.183347094
10726687	309104	Ifitm6	6	-1.717967057	-2.822790245	-1.830927975	-2.377179802	-2.726257905
10800840	NA	NA	8	-1.733387508	0.224981299	-4.677653596	-0.174702551	-0.762153793
10811560	81726	Mvd	6	-1.743293965	-4.002760657	-2.468466685	-1.909580177	-4.519396973
10809251	498909	Coq9	8	-1.750992305	-0.246056111	-4.137358306	1.509405606	-2.945811444
10704437	140447	Slc8a2	6	-1.752878707	-3.430885422	-2.814951383	-1.231533933	-4.2448492
10884430	497815	Nrcam	6	-1.753246689	-2.95027471	-3.290770126	-2.136231792	-3.019481682
10750551	29202	Epha6	6	-1.753353648	-2.296310295	-2.969052022	-1.785027778	-3.439765911
10886795	79146	Begain	6	-1.756299956	-2.898801909	-3.569353147	-1.324711574	-3.886394484
10723297	NA	NA	6	-1.757558221	-3.432484829	-0.519820149	-3.370959114	-4.35825806
10815869	NA	NA	6	-1.770336004	-1.135325988	-2.234697349	-1.491065328	-3.940474013
10833375	NA	NA	6	-1.771899376	-1.87797934	-2.765928639	-2.514272498	-5.606758044
10863960	NA	NA	5	-1.77326553	-3.007239701	-0.119941807	-1.656426264	-4.211775375
10900511	362835	Reep6	6	-1.781341252	-3.310398241	-4.165439488	-3.666272905	-4.325823193
10769509	360869	Tiprl	8	-1.795371461	-1.277156735	-5.084791907	-0.340676584	-1.145273264
10757640	NA	NA	4	-1.795792175	0.711601774	-1.446126323	1.741242711	6.558075415
10870269	313409	Dnajc6	2	-1.798751047	-4.807715391	-2.710975985	-3.557530507	-5.281246396
10770066	NA	NA	6	-1.805235449	-2.603833264	-1.489664437	-2.785859372	-3.101434847
10725610	499263	Gsg1l	5	-1.809898008	-0.560484355	0.086288309	-3.409496702	-3.849735243
10803542	307540	Celf4	6	-1.814365124	-4.152663248	-2.419265753	-1.75245313	-4.905851306
10896533	362911	Mal2	6	-1.833659244	-2.847649517	-3.579090701	-0.919563032	-2.067056362
10796701	291352	Gpr158	2	-1.834344897	-3.750238799	-2.997576934	-4.339432806	-5.59636351
10889213	24877	Vsnl1	6	-1.847642735	-3.434283201	-3.248858992	-2.338368394	-3.162574381
10736914	NA	NA	4	-1.848994704	-0.235024329	-0.000150073	0.037782278	4.669081074
10928563	24479	Idh1	6	-1.870679225	-2.802081309	-3.005072305	-1.931014917	-1.034101008
10890354	314198	Cdkl1	6	-1.879507087	-1.97949881	-3.725133851	-1.988656404	-2.346353894
10764770	NA	NA	6	-1.888906967	-3.377599121	-1.854742727	-3.624616755	-4.143279969
10786382	NA	NA	2	-1.89028126	-4.325264734	-3.817158333	-3.408805763	-5.286157579
10887016	NA	NA	6	-1.896666245	-4.206298598	-3.467286555	-2.711610869	-3.300246796
10887020	NA	NA	6	-1.896666245	-4.206298598	-3.467286555	-2.711610869	-3.300246796
10887024	NA	NA	6	-1.896666245	-4.206298598	-3.467286555	-2.711610869	-3.300246796
10887028	NA	NA	6	-1.896666245	-4.206298598	-3.467286555	-2.711610869	-3.300246796
10887032	NA	NA	6	-1.896666245	-4.206298598	-3.467286555	-2.711610869	-3.300246796
10887036	NA	NA	6	-1.896666245	-4.206298598	-3.467286555	-2.711610869	-3.300246796
10887040	NA	NA	6	-1.896666245	-4.206298598	-3.467286555	-2.711610869	-3.300246796
10717536	316916	Clptm1l	2	-1.905801317	-4.867346208	-3.411522051	-3.873147572	-4.471174477
10729906	50556	Exoc6	6	-1.90648837	-3.172398698	-3.082782539	-2.542321738	-4.597944177
10908607	315473	RGD1561444	8	-1.918203031	-1.157246603	-3.792040711	1.868676063	-2.520337138
10701949	365057	Map3k5	6	-1.918978814	-2.790686423	-3.373975803	-3.558856492	-5.32247412
10887774	362799	Rapgef5	6	-1.921388462	-3.154231364	-1.683453004	-2.777642192	-1.706226907
10871004	171413	Spata6	6	-1.929461835	-3.158372257	-3.762487314	-3.292139868	-2.817035926
10704573	361515	Pnmal1	6	-1.934414684	-2.116431363	-3.733581195	-0.841408378	-2.952889316
10758986	58945	Dynll1	8	-1.936115517	-2.651496919	-5.864545645	0.493758891	-3.027118905
10782658	305792	Kctd6	6	-1.953992221	-3.976691967	-2.034603928	-2.030040073	-4.189032067
10749874	288333	Gbe1	6	-1.961690886	-2.661001294	-4.084346464	-2.378293129	-2.512354171
10850440	NA	NA	4	-1.963118858	-0.544902838	0.731428362	-1.263130965	5.139577351
10886806	114587	Dlk1	2	-1.964762906	-5.460173179	-4.275031802	-1.948092126	-5.658246841
10864481	54279	Cntn3	2	-1.968434252	-4.842884475	-4.274978595	-1.433905643	-5.90470002
10711928	25417	Dpysl4	6	-1.974710263	-3.287117842	-3.786956142	-3.312020525	-4.111208962
10787817	NA	NA	4	-1.985471597	-1.89741486	-0.808285322	-1.53726401	4.31223836
10912003	83684	Tpbg	2	-1.99159041	-4.940870544	-2.729885154	-3.136245468	-6.651019563
10902245	NA	NA	6	-1.995417176	-1.569295773	-1.644943853	-1.160625963	-3.79894995
10730206	65047	Slit1	6	-1.998347164	-3.785106231	-3.284593525	-2.218024985	-4.218034202
10716801	362504	Dctn3	8	-2.003864163	-0.808010913	-4.453231312	-1.206172239	-1.672815437
10707643	NA	NA	4	-2.004529257	-1.846055692	-1.926780509	-1.12845709	3.722437457
10849655	65199	Kcnip3	6	-2.012136183	-2.468157132	-3.594132328	-1.815851187	-3.363836137
10772911	NA	NA	8	-2.015634212	-2.616359843	-5.170959947	-0.126904103	1.162271157
10792087	290803	Tex15	6	-2.017981918	-3.72931273	-3.921109741	-4.263765609	-3.422154954
10875210	29335	Oprk1	6	-2.034057513	-3.78523218	-2.730214143	-3.504250125	-3.480035275
10926658	140666	Rcan2	6	-2.038783133	-2.916671177	-0.473536864	-4.085383638	-3.566162599
10764104	304805	Cyb5r1	6	-2.043543998	-1.550172343	-3.161720978	-3.636193596	-3.98732507
10781954	NA	NA	4	-2.044300648	0.327365106	-1.969985744	3.491599487	5.352930814
10750688	288176	Cmss1	6	-2.047639535	-2.612707073	-1.035203059	-1.899489697	-5.388607009
10820666	25675	Hmgcr	2	-2.04898001	-6.502546469	-2.370319002	-2.655665005	-7.234267319
10919494	25482	Mras	6	-2.052242006	-2.910076408	-0.530165118	-1.677287384	-4.403903931
10751885	498102	Gmnc	6	-2.064472477	-3.264202586	-1.841742688	-3.038989432	-1.024639614
10806436	307757	Neto2	6	-2.06906734	-1.332890168	-2.54901872	-3.530121135	-3.205902848
10920643	363156	Fbxl2	6	-2.074281545	-2.667788452	-3.699875011	-2.671071373	-4.706810974
10861224	NA	NA	4	-2.080356779	-1.197386897	0.357999982	-0.522999157	6.456229841
10818998	NA	NA	4	-2.080654287	-1.18524426	1.097208092	-1.461116272	5.367837872
10864121	171571	Grip2	6	-2.088075052	-1.401386231	-3.039514093	-3.539044953	-2.011359996
10719286	679748	LOC679748	4	-2.09159632	-0.569593177	0.480985024	-0.202545958	5.108865669
10810307	685504	Clgn	6	-2.09512157	-3.033044458	-2.927271185	-3.43741545	-3.459743825
10707137	24533	Ldha	6	-2.103683637	-3.535383959	-4.306084107	-1.6575043	-3.51983934
10791022	290659	Cope	8	-2.109069621	-0.077266585	-5.610030133	-0.388904186	-1.841333798
10869094	313211	Nipsnap3b	2	-2.1110584	-6.062956864	-5.128448804	-2.325178085	-6.30817662
10908861	24533	Ldha	6	-2.112649234	-2.604748125	-3.568114162	-2.529708309	-2.750474153
10930616	NA	NA	6	-2.11687457	-4.311075187	1.198883063	-2.734148903	0.308844401
10896028	58952	Cpq	6	-2.122419567	-3.807935465	-2.562736152	-3.256620749	-1.808860688
10903977	NA	NA	6	-2.134497241	-2.09883784	-2.943001826	-0.557792085	-2.746999299
10935036	317409	MGC109340	6	-2.136828604	-4.219969048	-3.497897757	-0.725285733	-1.582066509
10820586	25439	F2r	6	-2.149887036	-2.955838866	-3.72541522	-3.502187091	-3.623554016
10752695	84409	Robo2	2	-2.151306415	-4.760670835	-3.346670667	-3.113958623	-5.152508694
10940571	NA	NA	2	-2.152686523	-4.819291809	-6.057268312	-4.073270861	-5.40453285
10797368	306771	Tspan17	6	-2.159139328	-2.667652293	-3.37791786	-3.174868611	-2.631124958
10787981	361142	Galntl6	6	-2.180755153	-2.366445994	-3.819073948	-2.684522661	-4.115781957
10782583	362392	Snrnp27	8	-2.19327452	-1.101741526	-3.753638615	-0.587119061	2.652691959
10743774	114523	Ntn1	2	-2.193999783	-4.394268385	-3.829225214	-4.188242781	-4.825279925
10717256	60466	Stx7	6	-2.202322139	-2.720377075	-3.863266441	-1.924883308	-2.925957469
10870713	362558	Lrp8	6	-2.213676357	-3.196451273	-2.795421067	-0.54832806	-2.399891604
10794240	291006	Diras2	6	-2.215824526	-2.412585105	-3.399067873	-0.713425589	-2.952998762
10859581	312826	Cmas	8	-2.219810774	-1.701307983	-4.230960534	-1.349289464	-1.655799545
10936993	317366	Pim2	6	-2.221310795	-2.567211984	-2.440502425	-2.101996669	-2.995966358
10897897	83567	Mchr1	6	-2.222100667	-3.113247635	-2.249871158	-2.285561555	-2.824566139
10843918	296600	Slc2a6	6	-2.230375617	-2.251510783	-3.893307097	-3.10267459	-2.546980893
10878016	286973	Elavl2	6	-2.230516272	-3.850548963	-5.332664454	-3.121382665	-3.733916859
10804319	307449	Mcc	6	-2.23750866	-2.816276093	-2.978632246	-1.733404302	-1.806325803
10724967	171548	Dkk3	6	-2.241923265	-3.091456628	-2.841496489	-2.092388917	-1.570564801
10758064	266780	Rimbp2	6	-2.243175524	-4.094222185	-2.201263381	-1.749571028	-4.938764162
10726620	541462	Sprn	6	-2.248069172	-3.373338823	-4.460495698	-1.718479528	-4.674545362
10742121	683630	Mat2b	8	-2.255031849	-2.13065103	-4.245409116	-1.481182771	-1.888348087
10869483	298103	Atp6v1g1	8	-2.25519864	-1.455147377	-4.545654664	-1.817475526	-1.22828514
10790752	245980	Nr2f6	8	-2.256439849	-0.277639467	-4.54500616	0.196758486	-0.174429041
10880936	298591	Igsf21	6	-2.256577967	-1.715552695	-1.263289982	-2.089840898	-4.14148537
10810964	117059	Calb2	2	-2.271042473	-5.367134347	-3.497994819	-3.131606859	-5.621138052
10875764	NA	NA	6	-2.284374727	-3.114426464	-3.108514016	-3.435317215	-0.361270981
10759383	114115	P2rx2	6	-2.284761785	-3.037002091	-2.300504971	-0.717384093	-3.203151502
10835662	NA	NA	2	-2.291730982	-4.740427129	-1.986407613	-2.198985518	-7.261443959
10741861	287177	Ergic1	4	-2.292785294	1.026026432	0.656379514	0.587418453	5.300843666
10914025	316039	Osbpl10	6	-2.297418893	-3.00383529	-5.396284805	-3.08640269	-4.142967935
10940578	NA	NA	6	-2.298388969	-3.420722235	-3.650695539	-3.076436864	-3.821880532
10845947	54348	Stk39	6	-2.304665106	-4.192387403	-1.43956083	-3.600133859	-2.891286033
10714432	83589	Apba1	2	-2.310122188	-4.929529793	-2.682219289	-4.062914034	-5.182206732
10871939	298521	Grik3	2	-2.310264806	-4.891754258	-4.157806478	-3.678476762	-5.672469251
10816394	NA	NA	8	-2.317871102	-0.174125357	-2.783255811	-2.182379202	-2.654778761
10840332	25121	Pcsk2	6	-2.321674102	-2.735398982	-3.615404944	-1.849784229	-2.389727834
10905625	362965	Rangap1	6	-2.32520084	-3.244032691	-4.653610417	-2.364443547	-3.154620147
10743227	64455	Rasd1	2	-2.326775837	-4.056770096	-4.375810904	-2.935715207	-5.421475248
10771984	NA	NA	8	-2.326816136	-1.487597173	-3.922851319	-1.408414659	-0.854821727
10867045	NA	NA	8	-2.326816136	-1.487597173	-3.922851319	-1.408414659	-0.854821727
10812734	502503	Serf1	6	-2.336227753	-3.763678198	-1.988608572	-2.291840213	-2.781244225
10748473	24680	Prkca	2	-2.355955042	-4.728194995	-0.457822177	-4.258952067	-5.436433005
10865724	81737	Ntf3	6	-2.357991171	-4.136530918	-4.058318141	-3.330538344	-2.836921562
10758746	171039	Rph3a	5	-2.374301075	-2.12505583	0.617738105	-2.776957101	-3.999952334
10898840	315250	Pdzrn4	2	-2.380901852	-5.264523505	-3.221704015	-3.094981378	-5.876531205
10796853	290939	Med10	6	-2.401012096	-2.330185378	-3.440192002	-0.931822858	-2.474942125
10822000	192269	Sub1	8	-2.409363255	-2.913664399	-3.412450224	-1.201083265	-0.713496175
10905040	300052	Vps28	6	-2.41933096	-3.626144845	-3.148125836	-1.837015257	-2.384137879
10767243	NA	NA	6	-2.420602214	-2.997678651	-3.001083145	-1.136254342	-2.457439999
10909811	363059	Zw10	8	-2.42087613	-0.448844282	-3.704595505	-2.140593039	-2.629671654
10842513	296408	Fam210b	6	-2.422455139	-2.56952375	-4.258441615	-2.73887918	-3.079270866
10931017	84609	Sema6b	6	-2.439371858	-2.572825863	-4.229062772	-1.699643015	-3.34026299
10889649	687001	Hdac9	6	-2.448433662	-2.242634085	-1.832719514	-2.532942441	-4.037055545
10866788	362461	C2cd5	8	-2.453304905	-0.077074868	-2.493793238	1.127372022	-3.737885511
10708727	293128	Nars2	8	-2.460395383	0.028746475	-5.740913746	-0.556049682	0.411866876
10862473	362360	Osbpl3	6	-2.464920839	-4.002741952	-4.203143386	-2.362507158	-4.008672457
10746327	29717	Cacna1g	6	-2.471693841	-4.602954262	-2.031697486	-1.488295309	-4.623127051
10845380	NA	NA	8	-2.479766979	-0.112839665	-4.14828887	0.080797319	2.36272146
10714818	294103	Papss2	6	-2.499264045	-4.304495904	-4.674101703	-1.163313854	-4.564990899
10761037	100360077	Znhit1	5	-2.507497638	-1.47797192	1.303794772	-1.769042302	-3.602896179
10887070	100314111	Mir495	5	-2.515181908	1.3857362	1.068220467	0.125866575	-5.211138494
10940524	NA	NA	6	-2.539336169	-1.868468046	-1.385055825	-4.122420165	-3.05523681
10809478	304554	Sez6l	6	-2.559370447	-2.873766892	-2.852088585	-0.998106643	-4.126468412
10814331	294900	Tpd52	6	-2.561714902	-3.458925059	-0.730355691	-2.5946968	-4.876675967
10743357	365355	Rras2	6	-2.579831	-4.144557904	-1.804319073	-0.855341375	-2.314146522
10703434	688452	LOC688452	6	-2.581887913	-1.106271593	-2.352610874	-1.600385867	-4.447757777
10840180	NA	NA	4	-2.582203322	0.375103599	3.867067351	0.748619729	2.246549102
10914616	NA	NA	4	-2.58489352	0.530403681	-1.338550644	-1.48634342	5.775871288
10769672	29480	Rgs4	6	-2.589783978	-3.51364946	-1.677643192	-2.43530757	-3.407905031
10845384	54278	Nr4a2	2	-2.591403612	-5.934912138	-4.987812306	-2.655835145	-5.653789965
10940465	NA	NA	6	-2.594331662	-4.180053193	-0.860883366	-2.413699396	-3.049810353
10771732	305242	Cdkl2	2	-2.596779953	-4.824279989	-5.140753901	-3.621417794	-4.490191404
10833894	NA	NA	6	-2.599516493	-3.602598732	-1.64544036	-1.74966197	-0.392691663
10843357	NA	NA	8	-2.622037508	-2.024902727	-3.699464407	-2.424362864	-1.086838481
10803759	NA	NA	8	-2.625578191	-3.550496818	-3.546177705	-0.8111876	-0.363847432
10787977	361142	Galntl6	6	-2.625693555	-2.342896349	-3.433348562	-1.914306144	-2.823917505
10741356	100362204	LOC100362204	6	-2.632943849	-4.035476252	-3.713273042	-4.724612873	-2.469622618
10789672	498667	Fam155a	8	-2.642015897	-2.84689427	-4.513680639	-0.333305523	-1.773911852
10752270	NA	NA	6	-2.653060419	-3.37928127	-2.084017658	-0.838515216	-3.116306958
10864623	171503	Camk1	8	-2.656014519	-2.658715411	-2.987312447	-0.299235014	-1.886731233
10840431	85267	Slc24a3	2	-2.661016598	-5.99977854	-3.388391259	-3.778868498	-6.669314425
10847728	295952	RGD1309730	6	-2.666389876	-2.619937651	-3.914133671	-1.851954895	-1.933697878
10715431	171438	Crtac1	6	-2.669948021	-3.173960621	-2.661007324	-1.438157756	-3.139082209
10932610	317394	RGD1561594	6	-2.682281339	-4.104832743	-0.482683851	-2.341341889	-1.340168531
10717554	24898	Slc6a3	2	-2.68493763	-5.607065716	-4.528843506	-3.399937087	-5.030209692
10794084	361208	Rab24	8	-2.688718772	-0.324751103	-3.017746893	-1.237640128	-2.640897862
10844511	114501	Lmx1b	6	-2.691411191	-3.004432068	-2.660161906	-1.193363001	-4.331041411
10938483	299041	RGD1565054	4	-2.716942414	-0.578356683	0.107351253	0.531732026	7.211040398
10756343	288444	Hsph1	8	-2.729218101	-2.063763067	-3.472425453	-0.781130746	-2.312831173
10818573	252920	Olfm3	6	-2.731722879	-3.569853721	-4.344413963	-3.302746778	-3.72865182
10931620	25372	Adrbk2	2	-2.735498721	-3.812925205	-4.11501637	-3.944500995	-5.824624838
10844181	686066	LOC686066	4	-2.741222007	-0.928888487	3.388525532	-1.231979945	6.174286767
10924699	NA	NA	2	-2.74177996	-4.066956568	-2.385864909	-3.715470181	-5.379082575
10873838	313689	Dhrs3	6	-2.743820485	-3.232000415	-1.897769657	-3.081667394	-2.413978766
10920283	29138	Bsn	6	-2.757043775	-3.758108426	-1.330364633	-2.323750079	-4.500398495
10712174	309105	B4galnt4	6	-2.759241646	-2.43094113	-3.477658377	-1.478390829	-3.774920461
10932066	313445	Klhl13	2	-2.764512821	-6.097208073	-2.320486473	-4.43965951	-6.239209607
10920868	25665	Scn5a	6	-2.784984011	-3.587208721	-1.6474564	-1.7709466	-5.050444275
10937903	266735	Gpr64	2	-2.792201693	-6.391109034	-2.321617065	-4.399210365	-3.865468974
10783856	290230	Mdp1	6	-2.79913721	-2.138783336	-2.990090793	-2.129436073	-2.270414416
10882525	362691	Tmem178a	6	-2.809355948	-1.314579557	-2.188860107	-0.908472782	-3.283016485
10722830	117556	Sv2b	6	-2.818569443	-4.063776136	-4.057037235	-1.541791295	-3.658251036
10719394	25024	Gipr	6	-2.819789214	-2.658047697	-3.349514821	-1.606250142	-3.826505306
10750505	25510	Pcp4	6	-2.82540857	-1.540675504	-2.994390668	-1.926717915	-4.105763782
10897524	727679	Pdxp	8	-2.834687928	-2.048041659	-3.668686503	-1.641685159	-1.977020186
10704482	292654	Tmem160	8	-2.845200627	-0.8845777	-3.934836967	-1.374416018	0.561043933
10728949	690888	Oosp2	2	-2.85492832	-5.871834242	-4.883975841	-4.655897023	-4.17676714
10871802	192110	Pou3f1	8	-2.855863396	-2.536055774	-4.998511331	-3.580731513	0.983082801
10788707	25645	Adrb3	6	-2.875107605	-2.929133508	-0.405122814	-3.175650283	0.143059752
10716226	64026	Casp7	2	-2.878821515	-3.913631385	-3.35989235	-3.932170431	-5.620660194
10788699	81721	Chrna6	2	-2.881512856	-5.987689354	-4.447794944	-4.358335977	-5.842018656
10809476	NA	NA	6	-2.888903101	-2.41323016	-3.985498831	-1.047551234	-2.609702141
10812834	NA	NA	2	-2.890929302	-4.373007778	-4.570437267	-4.998227864	-6.950942101
10880124	116673	Sdc3	6	-2.895700986	-4.18109381	-1.036293566	-1.31167307	-4.777271069
10939405	NA	NA	6	-2.90462262	-3.046353623	-3.75165612	-1.572315405	-3.863773821
10768765	54234	Cacna1e	2	-2.904920251	-4.514676155	-3.772997341	-2.324571997	-6.219559559
10932813	681190	Kcne1l	2	-2.907114073	-5.70090489	-2.77210457	-3.446100901	-5.118405734
10879047	298451	Atp6v0b	8	-2.913198949	-1.683927113	-4.075039279	-1.491900825	-1.354084798
10816607	499652	Rit1	6	-2.927607721	-1.687767555	-2.940214854	-2.045009315	-3.336719924
10787979	361142	Galntl6	6	-2.931052966	-2.250109348	-2.903049632	-2.063759667	-2.971053759
10899617	NA	NA	2	-2.935329349	-4.314263523	-4.824160174	-3.279841558	-5.336880846
10940558	NA	NA	2	-2.939477303	-5.973806251	-5.355517013	-2.037414705	-4.815420365
10852428	25590	Chrna4	2	-2.939624309	-3.276740685	-2.863885002	-4.651098344	-4.592590545
10753784	303968	Ift57	6	-2.94643552	-2.939914625	-3.493581119	-1.405559067	-3.258837029
10798094	306883	Fam50b	4	-2.950468224	1.789619915	1.728923212	-1.365247178	3.135871856
10789819	306243	Cacna2d3	2	-2.952828658	-4.443587252	-5.297579094	-2.267515523	-4.005624026
10787814	290691	RGD1563284	6	-2.953662533	-2.798233975	-2.341910575	-3.157061383	-3.063868434
10812454	499506	Ankrd34b	2	-2.957658363	-3.360130512	-2.823018798	-5.485201988	-4.166754367
10783453	NA	NA	6	-2.967889289	-3.257218017	-2.449846972	-1.067432623	-2.809601093
10865613	312710	Cops7a	6	-2.971432988	-0.799442348	-3.169752105	-2.938890647	-2.740869588
10733474	NA	NA	4	-2.983750889	-1.960637622	0.33547982	3.155142725	3.562935405
10935047	117089	Ngfrap1	6	-2.990576192	-5.152307808	-0.794158922	-1.259314571	-3.319456788
10796522	116600	Cacnb2	6	-2.994711306	-2.296123398	-0.510750271	-0.96209512	-4.368137023
10927051	NA	NA	6	-2.996175172	-1.871997806	-2.489436083	-0.143023903	-2.937015229
10869614	NA	NA	4	-3.002088517	-1.669437678	1.725108774	-0.395445269	4.031033554
10884921	502894	LOC502894	6	-3.010929103	-2.505769429	-4.508766666	-3.78560436	-2.312392013
10842828	366274	Ntsr1	2	-3.017740242	-7.0006121	-5.291008374	-4.888339251	-7.484091976
10936360	313436	Zcchc12	6	-3.020351767	-4.482323831	-3.693340701	-1.499400764	-2.872938957
10820335	114513	Rasgrf2	6	-3.023878348	-2.245058458	-3.312597993	-1.287590972	-3.353437295
10756515	80840	Gpr12	6	-3.025561471	-2.543404428	-2.728814412	-2.376313041	-5.022282056
10770154	498289	Opn3	2	-3.033754806	-3.21340046	-4.83355173	-4.104066933	-4.035043849
10865777	502894	LOC502894	6	-3.036445186	-3.158568912	-3.498148391	-2.145153151	-2.005141371
10724524	293345	Taf10	8	-3.03735934	-0.808776691	-4.147308212	-0.522268899	2.226093188
10761301	363909	Caln1	6	-3.061963685	-3.008490039	-4.046677541	-2.197634474	-4.189806836
10751091	24560	Cd200	2	-3.065162609	-5.670401578	-3.142189624	-3.569301531	-6.236944028
10805132	25311	Dcc	2	-3.071652477	-4.785265387	-2.749559156	-3.624693066	-5.041527235
10872473	NA	NA	6	-3.085454776	1.349797978	-0.519077171	-5.1363574	-2.607717528
10931930	313453	Tmem255a	2	-3.096880212	-6.752833621	-4.750943671	-3.923714855	-5.611946027
10877644	362533	Tle1	6	-3.105207178	-2.843033991	-2.351726019	-1.302724383	-3.293398508
10889190	83588	Kcns3	2	-3.111645966	-3.993379403	-3.514810726	-4.560414033	-4.280183033
10889759	81514	Lrrn3	2	-3.11503685	-5.702866245	-5.84629342	-2.116829715	-4.997056368
10887048	100314168	Mir379	8	-3.134386394	0.989423748	-2.800726104	0.266440505	-2.836927567
10787975	361142	Galntl6	6	-3.137942491	-3.453723867	-0.757910366	-2.171803145	-4.219426027
10877532	252878	Tnfsf15	6	-3.155734847	-3.709505325	-4.077355036	-2.189271901	-2.777061065
10741203	302975	Syngr3	6	-3.160358217	-2.077987109	-4.346378752	-2.704465986	-2.794276335
10804127	25317	Fgf1	2	-3.202660666	-6.838666497	-3.609163524	-4.584252963	-5.583061563
10791935	246326	Zdhhc2	2	-3.207249525	-3.9376179	-4.311952871	-3.980724503	-4.189168076
10861268	312166	Cadps2	2	-3.222362138	-6.842713989	-5.774502197	-4.391738228	-6.590545392
10819139	24808	Tacr3	2	-3.222640338	-8.350649701	-4.87507213	-4.691065347	-6.152841792
10844916	690538	Scai	6	-3.224095553	-3.548055113	-4.188591086	-2.164055781	-2.991374274
10752289	NA	NA	6	-3.23259402	-2.956942616	-3.358380375	-0.683355113	-2.336209981
10752292	NA	NA	6	-3.23259402	-2.956942616	-3.358380375	-0.683355113	-2.336209981
10707275	81733	Nell1	2	-3.248096904	-6.251539469	-4.945464194	-2.045958396	-7.641906893
10726596	192349	Caly	6	-3.25619473	-3.408335254	-2.590556668	-0.820479422	-3.236406195
10907962	89823	Trpc6	2	-3.25624601	-3.407652992	-4.033263804	-5.002471906	-5.10221016
10803571	291713	Rit2	2	-3.260117062	-5.159263945	-1.858110934	-3.429729827	-3.919593106
10753269	25743	Kcnj6	2	-3.264148587	-6.639593139	-4.2512464	-3.318368512	-6.994245485
10886429	314396	Slc24a4	6	-3.265792703	-3.837864812	-2.463774714	-0.509862799	-2.64200308
10808112	307865	Cntnap4	2	-3.27895596	-4.720336994	-5.795864135	-3.897173924	-4.720088835
10847438	81821	Dgkz	5	-3.279749005	0.992034793	1.461562337	-2.007529737	-2.793370575
10727808	171096	Cst6	6	-3.302395962	-4.765211197	-5.085317668	-1.764351833	-2.824760591
10805767	84408	Cdh8	6	-3.303721807	-3.328082632	-3.184762149	-4.234486084	-3.664580459
10743728	60432	Glp2r	6	-3.304366687	-3.45415171	-4.153929993	-2.667559211	-3.446236028
10875616	64169	Necab1	6	-3.305185094	-4.530468381	-3.74815798	-2.435305603	-4.161310231
10915885	NA	NA	8	-3.339957101	-1.190249271	-4.101212209	-0.699014848	2.478084738
10857546	25262	Itpr1	2	-3.345801802	-5.675658403	-5.206903119	-3.943831931	-5.21295214
10891880	690195	Prima1	2	-3.357466669	-4.723453768	-1.682249074	-4.149106864	-5.619003358
10902232	25716	Syt1	2	-3.380571031	-5.996356264	-4.842299305	-4.827726278	-6.477930372
10703764	NA	NA	6	-3.384015403	-3.801398757	-2.868847689	-4.069484531	-2.16822237
10894804	NA	NA	8	-3.385970659	-0.672484232	-1.745954384	0.367462822	-3.171026424
10772522	140675	Gabra4	6	-3.390904272	-4.306050964	-4.043735574	-2.738669169	-3.21887267
10856020	NA	NA	2	-3.393736388	-4.218768028	-4.910496006	-4.123602152	-3.05584655
10905843	315174	Scube1	2	-3.394499916	-4.669550253	-2.518807345	-3.514918027	-5.862586084
10815852	295105	Schip1	2	-3.405915614	-5.202475186	-4.920873504	-3.103666754	-4.870985892
10904603	300025	Ly6h	8	-3.407971211	-2.127886615	-4.184334307	-1.1430533	-2.004190464
10833189	606294	LOC606294	6	-3.421082251	-1.379321796	-2.34053468	-1.060569064	-2.553924543
10732746	NA	NA	2	-3.437796884	-5.729462326	-2.516452033	-5.952450227	-7.184552509
10792151	171131	Chrnb3	2	-3.439477226	-6.821527364	-4.863177801	-4.774119028	-6.356889258
10931285	685360	En1	2	-3.442024973	-5.274892274	-2.97560187	-5.459656105	-5.326314787
10922895	24785	Slc9a4	6	-3.462844882	-4.430671225	-2.978382101	-1.282247706	-4.254975866
10916228	64356	Nrgn	6	-3.464136683	-3.53407907	-1.914840983	-2.524270414	-4.074676112
10798390	306934	Fam65b	6	-3.495480171	-4.500351058	-3.599036944	-2.03174951	-3.803844461
10888610	683626	Lbh	2	-3.499348957	-5.271793184	-4.614402697	-4.060082529	-4.614991086
10737371	360594	Mrps23	8	-3.551996148	1.52666902	-3.150612241	-0.988712932	-3.184976167
10853644	29564	Dync1i1	6	-3.572151305	-3.114923895	-2.748335213	-3.2225022	-3.665257424
10940655	NA	NA	2	-3.60739256	-4.490453587	-3.996307293	-3.017098239	-4.793343579
10716436	25549	Slc18a2	2	-3.607459978	-6.883367591	-5.074612529	-4.949758942	-6.19532189
10819562	362051	Lmo4	6	-3.630106505	-4.545641843	-3.631129287	-2.459264558	-3.016344334
10887056	100313969	Mir323	6	-3.633635512	-0.136568508	-2.052176549	-0.572723202	-4.55302738
10769638	304947	Pbx1	2	-3.636279703	-6.368398282	-1.175981047	-5.426693152	-7.744632916
10854199	500065	Tspan33	6	-3.644327759	-3.275137715	-3.051097415	-2.227540132	-4.38413618
10888608	683626	Lbh	2	-3.700376667	-3.921275175	-2.558170648	-4.058123221	-3.889371926
10772784	289633	RGD1563065	2	-3.709245198	-4.726216369	-6.401798686	-3.122750575	-4.464325755
10741804	497878	Nsg2	6	-3.726080442	-3.508584823	-3.184242634	-0.92779833	-2.541711485
10929161	301529	Dnpep	6	-3.734514433	-1.792782461	-1.107159143	-2.198582304	-1.705627802
10939082	NA	NA	8	-3.764940882	-3.448192845	-1.839186611	0.259944899	1.472621011
10910133	25102	Chrna5	2	-3.765632016	-6.082649362	-4.047185994	-3.909714376	-5.504304309
10787962	361142	Galntl6	2	-3.775814551	-4.352531121	-3.494803907	-2.94227371	-7.298835725
10862820	29219	Snca	2	-3.784483831	-6.607603688	-4.705312811	-3.329455258	-5.67437143
10755728	303786	Aifm3	8	-3.789908002	-1.770935454	-2.994606715	-1.265169565	-0.662436162
10724785	361625	Nrip3	2	-3.804321626	-4.871019485	-3.728260279	-6.03926832	-5.380098207
10719873	100359879	Tmem91	6	-3.821515018	-3.848614579	-3.294290706	-2.327386938	-3.641944055
10835660	NA	NA	2	-3.823353256	-5.996095771	-5.249825461	-4.449313017	-5.837343754
10779350	305705	Lrrc3b	2	-3.834341945	-6.045745984	-5.031576745	-4.821160729	-6.571238997
10887050	100314107	Mir411	8	-3.837210757	0.833699892	-4.494231421	-0.641245611	-1.636805948
10778486	24311	Ddc	2	-3.847791776	-7.645032482	-4.964054763	-5.453690485	-6.387813644
10820170	685383	Gpr98	6	-3.872292253	-1.596854143	-1.59991239	-0.334030778	-4.80479769
10780301	361041	Lrrc16b	6	-3.886368886	-0.317850699	-1.495231231	-1.973265378	-2.839743005
10863639	261737	Sfxn5	4	-3.892718811	1.962953162	-1.391866789	1.232439941	2.065968551
10772788	289633	RGD1563065	2	-3.901211024	-5.308151878	-5.385075069	-3.559226629	-5.189472398
10878210	313385	Kank4	2	-3.907049829	-4.885907756	-3.069077487	-4.856159483	-4.739074075
10725235	192189	Syt17	2	-3.912341052	-4.438054589	-1.866423814	-2.982805236	-5.453558678
10819040	NA	NA	2	-3.914821972	-4.50034694	-4.719164391	-2.233278185	-4.533296807
10854239	NA	NA	2	-3.920498855	-5.217033836	-4.403663959	-4.226385594	-4.48708396
10880172	116680	Ptpru	2	-3.938759308	-6.21008116	-4.145812218	-3.832208161	-5.620898039
10782668	306203	Pxk	2	-3.956513778	-4.621016981	-3.910157026	-4.503834727	-4.460629455
10785461	64865	Pcdh8	2	-3.956686277	-5.001809696	-5.300156508	-3.002714366	-4.338174726
10887068	100314079	Mir543	8	-3.957936796	1.405352671	-2.255542103	-1.460223095	-2.01350424
10818141	65195	Kcnd3	6	-3.98530677	-2.879469319	-1.857409742	-4.284526477	-4.219134181
10776960	NA	NA	2	-4.004107423	-3.863185147	-7.052367337	-2.742330381	-2.875641433
10709200	81743	Pde2a	6	-4.027916666	-2.651427089	-4.750993331	-1.890154914	-2.83825361
10850934	311562	Necab3	2	-4.039256766	-4.373855959	-5.038176596	-3.139429809	-5.14356832
10874952	117105	Kcnb2	2	-4.039999092	-4.957909707	-3.792861336	-2.917581954	-6.294812468
10776582	305309	Slc10a4	2	-4.042954918	-7.332685934	-4.353834882	-5.694421117	-6.816124167
10914945	NA	NA	2	-4.053702488	-6.698504558	-5.725950271	-4.392192198	-7.106027845
10909849	24318	Drd2	2	-4.078016797	-5.990305632	-3.121225647	-5.650700818	-7.103809016
10902441	66016	Kcnmb4	8	-4.079093025	-0.87434863	-1.679111929	-1.357135321	-2.145619528
10939919	84488	Fgf13	2	-4.081595253	-7.483528675	-4.985065819	-3.290921195	-5.383509894
10929606	114593	Nppc	2	-4.099596116	-6.95714494	-5.756767993	-5.261442637	-6.011862818
10862605	362364	Tril	6	-4.102277595	-3.75999094	-3.283789752	-1.370604591	-4.735409732
10906546	81734	Nell2	2	-4.155837683	-5.786922766	-5.713334043	-3.145035584	-6.293829356
10921274	316164	Satb1	2	-4.16671771	-6.495072947	-4.177571015	-5.035568821	-7.202500412
10808603	361433	Cpne7	2	-4.176586878	-6.954978202	-5.220385704	-3.377611769	-6.377818446
10746114	360596	Msi2	2	-4.18657649	-3.377017008	-5.293077234	-4.880759241	-3.695335558
10706134	NA	NA	6	-4.26940701	-4.488673377	-4.25196767	-2.06870418	-3.537050913
10734287	NA	NA	4	-4.330198659	-1.314428857	-0.50221172	-1.180459408	3.290179245
10797462	116657	Cplx2	2	-4.341837924	-5.284018936	-3.37692498	-5.017752832	-6.815586809
10866576	NA	NA	2	-4.357107767	-5.357106033	0.00947866	-5.884581539	-5.548953016
10917597	25101	Chrna3	2	-4.375160501	-5.609138646	-3.82725555	-3.247332045	-4.803259698
10857512	116658	Cntn4	2	-4.380757128	-6.699324278	-3.776851813	-2.616616119	-7.138560165
10728261	116489	Kcnk4	6	-4.448056966	-1.452512903	-5.452364222	-2.315010037	-4.0795546
10929211	316539	Epha4	2	-4.554179864	-4.682302827	-4.323175729	-3.903245002	-4.15204892
10764761	54297	Rgs8	2	-4.604663286	-3.393253708	-2.658122307	-3.634242832	-4.484884657
10735578	25391	Atp2a3	2	-4.680305904	-5.857928096	-3.890163908	-4.354892551	-6.271586854
10752034	303828	Etv5	2	-4.773156356	-4.298594642	-5.079751126	-4.056580818	-4.818643811
10773505	305454	Zfyve28	8	-4.850011202	2.213260224	-2.400996946	-0.229315773	-1.269017733
10887054	100314173	Mir380	8	-4.870910199	1.043226993	-4.28115388	-0.727734339	-3.576650503
10848165	53949	Chrm5	2	-4.946915717	-7.424155486	-4.96407251	-4.782041128	-5.903227623
10776577	353228	Zar1	2	-4.971580889	-6.191475648	-3.622095942	-4.2915053	-4.193467563
10765285	289180	Gpr161	2	-5.016827566	-5.915246816	-5.203189515	-5.184903685	-6.667288647
10788421	66017	Fgf20	2	-5.022906997	-7.623576351	-4.479960536	-5.649900969	-5.874315563
10787856	678743	Tll1	2	-5.04130725	-5.782165905	-4.839856046	-5.284774285	-6.817304522
10706941	308588	Car11	8	-5.114058869	-1.797069436	-3.261470868	-0.559663783	-0.626060873
10703414	292381	Lix1	8	-5.305463823	-2.29686076	-2.148814805	-0.67256873	1.549226243
10735331	25438	Eno3	2	-5.394525876	-6.644598878	-4.44850347	-5.379529328	-6.750019724
10730534	29609	Pitx3	2	-5.403820391	-5.458796798	-4.532279685	-6.018553262	-4.621489287
10850958	282634	Pxmp4	2	-5.492401252	-4.872531279	-2.296727139	-2.129642527	-4.330243851
10905026	300051	Slc39a4	2	-5.732878587	-7.156389455	-4.565030945	-6.775867447	-5.100019873
10751890	100360091	Tmem207	2	-5.787172132	-7.986614979	-5.352659295	-7.050090124	-6.945755155
10848281	50566	Grem1	2	-6.049282376	-8.438939954	-4.806907099	-5.104172345	-5.407782007
10714323	NA	NA	2	-6.376580506	-7.899495507	-5.132161149	-6.514874917	-8.127049445
